# Supplementary material for: Effect of intravenous anesthetic drugs on fertilization rate in oocyte retrieval
Source: BMC Anesthesiol. 2024 Apr 29;24:163. doi: 10.1186/s12871-024-02542-5 (PMC11057136; doi:10.1186/s12871-024-02542-5)
Supplement: Supplementary file 1 — Supplementary Material 1 [file 12871_2024_2542_MOESM1_ESM.xlsx]

## Sheet: data
Clinical data of subjects who underwent oocyte retrieval at Nantong University Hospital from January 2020 to December 2021
Number of IVF cycles	Female age	Female BMI	Male age	Duration of infertility	Type of infertility (1:Primary; 2:Secondary)	Infertility diagnoses								Ovarian stimulation protocols									Basal FSH	Basal LH	Basal E2	Basal AFC	Basal CA125	Launch-day FSH	Launch-day LH	Launch-day E2	Launch-day AFC	Trigger-day LH	Trigger-day E2	Trigger-day P	Number of follicles	Number of mature follicles	Fertilization method (1:IVF; 2:HALF-ICSI; 3:ICSI)	Fertilization rate	anesthetsia
						Tubal factor	Ovulation disorders	Endometriosis	POI	Uterine factor	Male factor	Other causes	Unexplained causes	A	B	C	D	E	F	G	H	I
1	29	23.44	30	3	1	1	0	0	0	0	0	0	0	0	0	0	1	0	0	0	0	0	7.97	3.98	25	12	4.9	7.97	3.98	25	12	1.44	3506	1.42	8	8	1	0.875	0
1	27	22	28	3	1	0	1	0	0	0	0	0	0	0	0	0	0	1	0	0	0	0	9.52	10.91	53	25	9.6	9.52	10.91	53	25	9.3	7282	1.64	12	9	3	0.777778	0
1	31	20.3	33	5	1	0	0	0	0	0	1	0	0	0	0	0	0	1	0	0	0	0	10.31	6.18	17	20	23.9	10.31	6.18	17	20	1.67	3783	1.6	9	9	2	1	0
2	32	27	32	1	2	0	0	0	1	0	0	0	0	0	0	0	1	0	0	0	0	0	9.11	6.99	39	7	19.8	9.11	6.99	39	7	1.16	3796	0.55	8	7	3	0.857143	0
1	30	21.45	32	3	1	0	0	0	0	0	0	1	0	0	0	0	0	0	0	1	0	0	7.78	3.71	47	6	16.9	7.78	3.71	47	6	3.77	1553	0.64	5	3	3	1	0
1	28	20.8	31	2	2	1	0	0	0	0	0	0	0	0	0	0	0	1	0	0	0	0	7.96	4.13	41	13	17.4	7.96	4.13	41	13	7.3	3995	1.38	8	7	1	0.625	0
1	31	20.4	32	1	2	1	0	0	0	0	0	0	1	0	0	0	0	1	0	0	0	0	8.99	2.99	46	8	18.4	8.99	2.99	46	8	0.82	1959	0.85	5	5	3	1	0
1	25	17.5	28	3	2	1	0	0	0	0	0	0	0	0	0	0	0	1	0	0	0	0	6.44	2.7	45	9	17.7	6.44	2.7	45	9	2.65	4079	1.36	4	4	1	1	0
1	28	23.4	31	3	2	0	0	0	0	0	1	0	0	0	0	0	0	1	0	0	0	0	6.59	11.23	55	30	9.9	6.59	11.23	55	30	5.26	4044	0.92	9	9	1	0.444444	0
1	21	33.06	31	1	1	0	0	0	0	0	1	0	1	0	0	0	0	1	0	0	0	0	5.11	2.75	43	28	10.5	5.11	2.75	43	28	5.6	1798	0.62	5	5	3	1	0
1	26	21.5	27	2	1	0	0	0	0	0	1	0	0	0	0	0	0	1	0	0	0	0	7.13	7.99	34	14	11	7.13	7.99	34	14	4.3	2485	1.36	6	6	2	1	0
3	35	21.3	36	1	2	1	0	0	1	0	0	0	0	0	0	0	0	0	1	0	0	0	7.08	4.84	60	4	9.9	7.08	4.84	60	4	5.19	1691	0.54	5	4	1	0.8	0
1	29	28.7	30	4	1	0	1	0	0	0	0	0	1	0	0	0	0	0	1	0	0	0	6.96	11.38	49	50	10.9	6.96	11.38	49	40	8.27	6221	1.06	13	11	1	0.461538	0
1	29	26	30	3	1	0	0	0	0	0	0	1	0	0	0	0	0	1	0	0	0	0	7.57	3.94	56	9	22.2	7.57	3.94	56	9	2.13	2019	1.88	11	9	1	0.818182	0
2	35	18	36	6	1	0	0	0	0	0	0	1	0	0	0	0	0	0	0	1	0	0	7.7	4.43	31	7	15.6	7.7	4.43	31	7	5.45	2401	0	3	2	3	1	0
1	33	19.9	34	2	1	0	0	0	0	0	1	0	0	0	0	0	0	1	0	0	0	0	7.26	4.52	14	10	6.1	7.26	4.52	14	10	6.58	2998	1.61	11	11	1	0.909091	0
1	28	18.3	29	3	2	1	0	0	0	0	0	0	0	0	0	0	0	0	0	1	0	0	19.23	14.79	55	19	14.7	19.23	14.79	55	19	16.51	2491	1.56	6	6	1	0.166667	0
3	39	28.6	45	3	2	0	0	0	1	0	1	0	0	0	0	0	0	0	0	1	0	0	13.79	4.91	26	3	8.5	13.79	4.91	26	3	8.1	417	0.25	1	1	1	1	0
1	28	31.3	29	3	1	0	1	0	0	0	1	0	0	0	0	0	0	1	0	0	0	0	6.1	7.73	46	26	8	6.1	7.73	46	26	2.7	0.18	1.88	9	9	3	0.888889	0
2	32	25	33	2	2	0	0	0	0	0	0	1	0	0	0	0	0	0	1	0	0	0	5.96	4	37	16	21.6	5.96	4	37	16	3	2626	0.64	7	7	1	1	0
1	33	32.4	34	3.5	1	0	0	1	0	0	0	0	0	0	0	0	0	0	0	0	0	1	7.44	3.54	23	11	20.2	7.44	3.54	23	11	8.85	1306	0.94	7	4	1	0.428571	0
2	29	22.5	32	2	1	1	0	0	0	0	0	0	0	0	0	0	0	1	0	0	0	0	7.29	15.22	46	27	10.9	7.29	15.22	46	27	9.26	8731	1.46	17	17	1	0.823529	0
1	23	20.7	28	2	1	0	0	0	0	0	0	1	0	0	0	0	0	1	0	0	0	0	8.39	5.05	49	22	11	8.39	5.05	49	22	2.23	3812	1.25	11	10	1	0.818182	0
1	24	22	33	1	2	1	0	0	0	0	0	0	0	0	0	0	0	0	0	1	0	0	9.19	3.49	33	6	15.6	9.19	3.49	33	6	6.13	2104	0.89	6	18	1	0.944444	0
3	39	22.9	36	2	2	1	0	0	0	0	0	0	1	0	0	0	0	1	0	0	0	0	6.79	3.69	45	18	7.4	8.62	5.39	91	8	11.06	1785	0.53	6	6	1	1	0
1	30	26.1	31	5.5	1	0	1	0	0	0	0	0	0	0	0	0	0	1	0	0	0	0	7.12	6.86	31	36	7.7	7.08	9.71	22	25	3.88	4854	0.92	12	5	2	0.272727	0
2	33	22.2	34	2.5	1	0	0	0	1	0	0	0	0	0	0	0	0	0	1	0	0	0	8.09	8.67	36	5	11.5	8.74	9.52	39	5	11.21	528	0	2	2	1	0.5	0
2	45	23.4	40	6.5	1	0	0	0	0	0	1	0	1	0	0	0	0	0	0	1	0	0	6.13	2.07	138	5	4.6	8.12	2.31	41	4	6.44	430	0.36	2	1	1	0	0
1	29	18.2	30	1	1	0	1	0	0	0	1	1	0	0	0	0	0	0	1	0	0	0	6.68	9.15	27	38	12.2	7.15	9.51	41	26	13.81	5023	1.07	17	16	1	0.470588	0
2	36	30.9	38	3	1	0	1	0	0	0	0	0	0	0	0	0	0	1	0	0	0	0	8.65	6.78	54	22	25.2	8.95	11.84	33	14	8.38	5638	2.14	16	16	1	1	0
1	39	25	37	2	1	0	1	0	0	0	0	0	0	0	0	0	0	1	0	0	0	0	4.5	7.789	61	27	13.3	5.58	9.12	36	23	7.28	9620	2.14	12	12	1	0.75	0
2	35	20.8	38	5	2	0	0	0	0	0	0	0	1	0	0	0	0	0	0	1	0	0	11.2	5.62	39	9	19.2	11.2	5.62	39	7	0.54	1519	0.91	4	4	3	0.5	0
2	37	21.4	40	3	1	0	0	0	0	0	0	0	1	0	0	0	0	1	0	0	0	0	6.66	3.69	47	28	11.64	7.52	2.83	36	19	3.55	6166	1.25	8	8	2	1	0
1	27	28.8	28	3	1	1	0	0	0	0	0	0	0	0	0	0	0	1	0	0	0	0	7.96	4.33	0	22	17.1	7.96	4.33	40	13	3.41	4226	0.88	10	10	1	1	0
1	26	22.3	30	3	2	1	0	0	0	0	0	0	0	0	0	0	0	1	0	0	0	0	6.1	5.1	48	27	28.3	6.1	5.1	48	32	1.74	2968	0.86	7	7	1	0.714286	0
1	27	27.3	30	1.5	2	0	1	0	0	0	1	0	0	0	0	0	0	1	0	0	0	0	7.82	8.87	37	60	29.3	7.82	8.87	37	35	10.33	449	1.78	11	8	1	0.636364	0
2	28	24.8	29	4	1	0	0	0	1	0	0	0	0	0	0	0	1	0	0	0	0	0	8.41	3.95	101	6	13.9	15.32	5	105	3	1.64	803	0.7	2	1	3	1	0
2	31	24.8	30	3	2	0	0	0	0	0	0	0	1	0	0	0	0	1	0	0	0	0	9.19	5.01	23	12	22.6	8.64	2.91	44	13	6.27	2364	1.49	8	8	1	1	0
3	33	18.9	32	2	1	1	0	0	0	0	0	0	0	0	0	0	0	1	0	0	0	0	5.73	4.41	36	20	15.5	6.02	3.92	35	9	1.76	1096	0.38	6	6	1	1	0
1	26	27	28	3.5	1	0	1	0	0	0	0	0	0	0	0	0	0	1	0	0	0	0	6.54	9.39	80	60	16.1	7.08	10.35	81	32	15.72	2332	2.11	8	7	1	0.75	0
1	25	27.3	33	1	1	0	0	0	0	0	1	0	0	0	0	0	0	1	0	0	0	0	6.71	2.55	54	30	6.3	6.71	2.55	54	16	1.33	3440	1.06	9	8	1	0.888889	0
1	28	23.7	31	2	1	0	0	0	0	0	0	0	1	0	0	0	0	1	0	0	0	0	7.54	5.42	27	30	10.8	8.97	4.84	37	15	1.51	2971	1.63	12	10	1	0.666667	0
2	31	20.9	31	3	1	0	0	0	0	0	0	1	0	0	0	0	1	0	0	0	0	0	8.98	4.47	24	7	27	11.33	7.5	50	8	2.72	1792	1.37	7	7	1	1	0
1	31	19.8	31	6	2	1	0	0	0	0	0	0	0	0	0	0	0	1	0	0	0	0	6.31	6.17	37	25	22.9	8.14	7.08	96	13	2.95	3177	2.77	12	12	1	1	0
1	29	16.6	29	3	1	0	0	0	0	0	0	1	0	0	0	0	0	1	0	0	0	0	9.53	9.62	32	23	23.1	10.12	8.84	56	15	12.49	1.13	0	9	9	1	0.777778	0
1	47	22.9	45	2	1	0	0	0	0	0	0	0	1	0	0	0	0	0	1	0	0	0	9.11	5.28	47	14	16.9	9.11	5.28	47	10	3.86	2449	0.89	8	8	1	0.75	0
1	29	28.1	29	3	1	0	0	0	0	0	0	1	0	0	0	0	0	1	0	0	0	0	5.48	2.6	49	22	9.7	6.84	4.22	48	17	2.59	4763	1.42	11	11	1	1	0
2	33	18.5	31	1	2	0	0	0	0	0	0	0	1	0	0	0	0	1	0	0	0	0	7.46	5.2	40.8	26	16.8	7.46	5.2	116	13	4.65	2412	1.59	9	9	1	0.666667	0
1	30	25.1	30	4	1	0	0	0	0	0	0	1	0	0	0	0	0	1	0	0	0	0	6.01	2.2	38.19	6	21.4	8.11	2.99	37	7	3.54	1351	1.51	6	6	3	1	0
2	37	27.4	38	8	1	0	1	0	0	0	0	0	1	0	0	0	0	0	0	0	0	1	5.67	5.87	63	37	19.6	5.67	5.87	63	30	2.17	593	0.72	6	6	1	0.833333	0
2	31	19.6	35	3.5	1	1	0	0	0	0	1	0	0	0	1	0	0	0	0	0	0	0	6.84	1.15	55	37	14.9	3.97	1.58	34	21	1.93	2468	0.86	10	10	1	1	0
2	34	25.4	37	8	1	1	0	0	0	0	0	0	0	0	0	0	0	1	0	0	0	0	7.02	9.06	38	20	7.3	7.02	9.06	38	21	4.69	5477	3.62	7	7	1	0.428571	0
3	42	22.2	40	10	1	0	0	0	0	0	0	0	1	0	0	0	0	1	0	0	0	0	6.76	6.22	61.86	10	10.5	7.12	4.62	43	7	2.99	679	1.21	5	5	1	1	0
1	32	29.1	32	6	2	1	1	0	0	0	0	0	0	0	0	0	0	1	0	0	0	0	5.93	5.53	16	36	4.65	7.4	0.85	39	11	5.55	1838	0.52	9	9	1	0.555556	0
1	31	26.9	30	1	2	1	0	0	0	0	0	0	0	0	0	0	0	1	0	0	0	0	5.94	5.46	29	22	30.3	5.94	5.46	29	16	4.94	1542	0.68	4	4	1	1	0
2	36	17.7	34	6	2	1	0	0	0	0	0	0	0	0	0	0	0	1	0	0	0	0	8.13	5.1	41	12	0	8.13	5.1	41	10	3.81	1878	3.81	8	8	1	1	0
1	28	20	30	5	1	1	0	0	0	0	0	0	0	0	0	0	0	1	0	0	0	0	8.52	7.25	37	18	10	10.62	10.44	45	15	4.21	4694	1.08	10	10	2	0.6	0
1	27	24.8	29	2	2	0	0	0	0	0	0	0	1	0	0	0	0	1	0	0	0	0	4.96	3.92	29	33	26.3	4.96	3.92	29	25	3.39	3153	1.6	11	11	1	0.545455	0
2	30	22.2	35	3	1	0	0	0	0	0	0	0	1	0	0	0	0	1	0	0	0	0	9.85	5.96	40	32	18.6	8.25	4.59	33	23	2.58	4579	1.3	10	10	1	1	0
1	35	22.3	33	2	2	0	0	0	1	0	0	0	0	0	0	0	0	1	0	0	0	0	10.2	2.91	79	6	13.5	7.48	3.4	45	5	4.09	576	1.45	2	2	1	1	0
2	31	22.1	35	4	1	1	0	0	0	0	0	0	0	0	0	0	0	1	0	0	0	0	7.07	3.82	51	17	22.9	6.81	3.13	26	15	1.99	2101	1.14	9	9	1	0.444444	0
1	30	21.8	31	3	2	0	0	0	0	0	0	0	1	0	0	0	0	1	0	0	0	0	7.12	1.93	36	16	14.7	8.48	2.92	28	12	3.94	2407	1.18	5	5	1	0.8	0
1	30	27.5	34	2	2	1	0	0	0	0	0	0	0	0	0	0	0	1	0	0	0	0	6.59	2.1	52	12	10.4	8.37	2.1	41	7	3.29	941	0.68	3	2	3	1	0
1	32	20.2	36	5	1	0	0	0	1	0	0	0	0	0	0	0	0	0	0	0	1	0	13.83	4.11	21	1	10.1	16.9	5.13	18	2	8.01	460	0.51	2	2	3	0.5	0
2	34	21.8	33	4	1	0	0	0	1	0	0	0	0	0	0	0	0	0	1	0	0	0	8.61	2.24	49	4	27	3.44	0.38	268	4	0.02	1449	0.5	4	4	1	0.75	0
1	31	20.7	35	3	1	0	0	0	1	0	0	0	0	0	0	0	0	0	1	0	0	0	7.85	1.64	48	3	22	7.85	1.64	48	4	1.53	1375	0.69	4	4	1	1	0
1	35	20.3	32	7	1	0	0	1	0	0	0	0	0	0	0	0	0	1	0	0	0	0	13	5.77	29	4	34.9	13	5.77	29	3	2.27	1299	0.8	3	3	3	1	0
1	37	19.1	37	3	1	0	0	0	0	0	1	0	0	0	0	0	0	1	0	0	0	0	6.92	8.6	20	15	19.6	6.92	8.6	20	15	2.43	3031	3.05	11	11	2	0.818182	0
1	31	29.5	31	8	1	0	0	0	1	0	0	0	0	0	0	0	0	0	0	0	0	1	6.22	2.36	74	12	19	9.5	2.4	14	9	2.41	1262	0.36	6	5	1	0.5	0
1	26	28.9	26	2	1	1	0	0	0	0	0	0	0	0	0	0	0	1	0	0	0	0	6.05	5.85	14	28	15.3	6.05	5.85	14	26	3.03	4601	1.11	9	9	1	1	0
1	35	20.2	33	9	2	1	0	0	0	0	0	0	0	0	0	0	0	1	0	0	0	0	10.32	5.89	69	14	9.9	10.32	5.89	69	11	5.54	1985	0.76	5	5	1	0.8	0
1	29	26.29	29	0.83	2	1	0	0	0	0	0	0	0	0	0	0	0	1	0	0	0	0	10.1	9.43	28	28	10	10.1	9.43	28	28	2.8	4773	2.66	14	14	1	0.928571	0
1	26	17.5	33	3	1	0	0	0	0	0	0	1	0	0	0	0	0	1	0	0	0	0	8.13	4.32	28	24	13.7	9.06	5.03	20	30	5.12	3976	1.27	7	7	1	1	0
2	35	27.22	35	1	2	1	0	0	0	0	0	0	0	0	0	0	0	1	0	0	0	0	6.42	2.67	44	18	12.6	6.42	2.67	44	11	1.98	926	0.35	7	7	1	0.857143	0
2	29	18.6	31	5	1	0	0	0	0	0	0	1	0	0	0	0	0	1	0	0	0	0	8.86	4.86	17	13	23	8.69	4.86	17	11	4.47	2151	1	8	8	2	0.875	0
1	31	21.3	33	6	2	1	0	0	0	0	0	0	0	0	0	0	0	1	0	0	0	0	5.83	3.11	26	28	12.1	5.83	3.11	26	23	2.61	6421	2	16	16	1	1	0
2	35	29	33	2	2	1	0	0	0	0	0	0	0	0	0	0	0	0	0	1	0	0	10.51	3.43	12	4	20.7	10.51	3.43	12	2	4.81	1294	0.68	4	4	1	1	0
1	28	23.05	28	5	1	1	0	0	0	0	0	0	0	0	0	0	0	1	0	0	0	0	4.87	2.46	52	8	8.5	4.87	2.46	52	8	3.44	1017	0.7	4	4	2	0.75	0
1	27	19.2	28	1.5	1	0	0	0	0	0	1	0	0	0	0	0	0	1	0	0	0	0	8.24	2.81	18	8	10.2	8.24	2.81	18	5	2.28	891	0.6	3	2	3	1	0
1	28	24.4	29	3	2	0	0	0	0	0	1	0	0	0	0	0	0	1	0	0	0	0	6.34	3.03	25	12	11.3	6.34	3.03	25	12	2.46	1274	1.2	7	7	1	1	0
1	27	22	31	4.5	1	0	0	0	0	0	0	1	0	0	0	0	0	1	0	0	0	0	6.65	5.67	25	12	16.6	6.65	5.67	25	6	2.83	4498	1.77	10	10	3	0.8	0
2	31	23.11	32	7	1	1	1	0	0	0	0	0	0	0	0	0	0	1	0	0	0	0	6.53	8.43	38	17	12.2	6.53	8.43	38	28	4.67	3527	0.85	9	8	1	0.555556	0
1	28	27.4	28	3	1	0	1	0	0	0	1	0	0	0	0	0	0	1	0	0	0	0	7.29	6.24	27	34	15	7.29	6.42	27	27	7.5	2020	1.03	11	9	3	0.555556	0
2	28	23.2	30	2	1	0	0	0	0	0	1	0	0	0	0	0	0	1	0	0	0	0	6.51	3.67	18	11	10.1	6.51	3.67	18	9	2.91	1337	1.37	6	6	1	1	0
2	37	24.6	37	0.5	2	1	0	0	0	0	0	0	0	0	0	0	0	0	0	1	0	0	13.07	5.2	20	2	19	13.17	5.2	20	2	2.14	757	0.34	2	2	1	1	0
1	27	21.3	32	2	1	1	1	0	0	0	0	0	0	0	0	0	0	1	0	0	0	0	8.46	3.09	33	17	24.7	8.46	3.09	33	13	1.11	1447	0.28	5	5	3	0.8	0
1	29	17.58	30	2	1	1	0	0	0	0	1	0	0	0	0	0	0	1	0	0	0	0	8.39	4.36	36	12	13.7	8.39	4.36	36	15	3.06	3461	1.04	8	8	1	1	0
1	29	21.8	29	3	2	1	0	0	0	0	0	0	0	0	0	0	1	0	0	0	0	0	14.19	11.77	30	16	8.6	14.19	11.77	30	10	0.51	986	0.78	2	2	1	1	0
1	32	24.2	33	3	2	1	1	0	0	0	0	0	0	0	0	0	0	1	0	0	0	0	6.34	2.86	25	40	14.5	6.34	2.86	25	31	2.25	3291	1.12	15	13	1	0.466667	0
3	44	22	40	0.66	2	1	0	0	0	0	0	0	0	0	0	0	0	0	1	0	0	0	11.52	7.69	88	12	16	11.52	7.69	88	7	6.6	3003	0.78	7	7	3	0.857143	0
2	28	23.9	27	2	1	0	0	0	0	0	0	1	0	0	0	0	0	1	0	0	0	0	8.58	4.45	36	14	14.2	8.58	4.45	36	14	2.06	1870	1.32	7	7	1	1	0
2	30	23.2	33	3.5	1	0	0	0	0	0	0	1	0	0	0	0	0	1	0	0	0	0	7.5	7.15	31	20	25.5	7.5	7.15	31	16	4.67	699	1.16	10	9	1	0.7	0
1	29	24.4	29	3	1	0	0	0	0	0	1	0	0	0	0	0	0	1	0	0	0	0	6.98	3.8	24	18	13.6	6.98	3.8	24	8	2.75	1055	0.92	6	6	1	1	0
1	29	28.5	32	5	1	0	1	0	0	0	0	0	0	0	0	0	0	1	0	0	0	0	5.16	5.58	53	38	15.7	5.16	5.58	53	22	4.64	5173	1.58	18	15	2	0.705882	0
2	38	25	35	10	2	1	0	0	0	0	1	0	0	0	0	0	0	1	0	0	0	0	7.23	3.47	35	19	8.3	7.23	3.47	35	19	3.86	1201	0.49	8	8	2	1	0
1	27	29.13	27	2	1	1	0	0	0	0	0	0	0	0	0	0	0	1	0	0	0	0	6.32	5	34	25	17.9	6.32	5	34	25	4.29	658	0.27	3	3	1	0.666667	0
1	35	28.6	35	1	2	0	1	0	0	0	0	0	0	0	0	0	0	1	0	0	0	0	5.22	4.05	24	30	11	5.22	4.05	24	30	4.59	831	0.37	5	4	3	1	0
2	39	17	44	1	2	1	0	0	0	0	0	0	0	0	0	0	0	0	0	1	0	0	7.95	3.73	49	8	19	7.95	3.73	49	8	6.1	1701	1.1	2	2	1	1	0
1	30	22.58	35	5	1	0	0	0	0	0	1	0	1	0	0	0	0	1	0	0	0	0	9.55	4.51	19	31	25.3	9.55	4.51	19	17	4.01	4577	1.06	13	13	2	0.923077	0
1	27	20.3	27	3	1	0	0	0	0	0	1	0	0	0	0	0	0	1	0	0	0	0	6.28	6.11	17	17	30.2	6.28	6.11	17	17	0.82	4905	1.19	17	17	1	1	0
2	30	32.46	31	6	1	0	0	0	0	1	0	0	0	0	0	0	0	0	0	0	0	1	6.29	1.87	32	19	22.7	6.29	1.87	32	19	5.71	793	1.25	6	3	2	0.5	0
1	32	27.1	32	1	2	1	0	0	1	0	0	0	0	0	0	0	0	0	0	1	0	0	3.13	1.23	90	3	18.6	3.13	1.23	90	12	2.62	963	0.56	4	4	1	0.75	0
1	28	21.24	29	3	1	1	0	0	0	0	1	0	0	0	0	0	0	1	0	0	0	0	5.86	7.52	48	47	13.9	5.86	7.52	48	23	1.82	4734	2.52	10	10	1	0.9	0
1	30	18.6	31	3	1	0	0	0	0	0	1	0	0	0	0	0	0	1	0	0	0	0	7.34	7.4	49	16	11	7.34	7.4	49	16	5.14	4457	1.47	7	7	1	1	0
1	30	20.8	33	2	2	0	1	0	0	0	0	0	0	0	0	0	0	0	1	0	0	0	12.4	9.83	44	8	8	12.4	9.83	44	8	7.84	657	1.12	1	1	1	1	0
1	29	24.6	34	5	2	1	0	0	0	0	1	0	0	0	0	0	0	1	0	0	0	0	8.85	4.39	21	32	19.5	8.85	4.39	21	32	9.81	2029	1.19	7	6	1	0.857143	0
1	30	19.72	30	2	1	0	0	0	0	0	1	0	0	0	0	0	0	1	0	0	0	0	6.71	2.7	39	13	24.3	6.71	2.7	39	13	3.37	2182	0.83	9	9	3	0.888889	0
1	28	24.8	32	1	1	0	0	0	1	0	0	0	0	0	0	0	0	0	1	0	0	0	9.29	2.99	36	6	23.3	9.29	2.99	36	6	4.72	704	0.77	4	4	1	0.75	0
1	32	16.4	30	2	1	1	0	0	0	0	0	0	0	0	0	0	0	0	0	1	0	0	6.67	6.75	66	17	9.4	6.67	6.75	66	12	5.33	2783	1.24	5	5	1	1	0
2	37	19.6	34	1	1	1	0	0	0	0	1	0	0	0	0	0	0	1	0	0	0	0	7.09	6.32	40	24	11.9	7.09	6.32	40	14	1.77	7593	2.12	15	15	1	0.933333	0
2	36	28	33	1	2	0	0	0	0	1	0	1	0	0	0	0	0	1	0	0	0	0	4.84	2.86	22	34	8.3	4.84	2.86	22	30	1.27	1651	0.59	13	13	1	0.692308	0
1	39	28	35	8	2	1	0	0	1	0	0	0	0	0	0	0	1	0	0	0	0	0	11.13	5.98	38	7	9.7	11.13	5.98	38	7	1.54	793	1.2	4	4	1	0.75	0
2	29	21.8	33	2	1	1	0	0	0	0	0	0	0	0	0	0	0	1	0	0	0	0	7.92	7.13	44	41	9.2	7.92	7.13	44	26	4.5	3347	1.54	9	9	1	1	0
1	26	23.5	30	1	2	1	0	0	0	0	0	0	0	0	0	0	0	1	0	0	0	0	7.2	2.61	39	21	12.9	7.2	2.61	39	12	10.97	1209	0.99	6	6	1	0.833333	0
2	28	24	31	4	1	1	0	0	0	0	1	0	0	0	0	0	0	0	0	0	0	1	5.21	2.01	43	20	6.7	5.21	2.01	43	14	1.37	689	0.54	3	3	3	0.666667	0
1	26	33.1	27	3	1	0	1	0	0	0	0	0	0	0	0	0	0	1	0	0	0	0	4.63	3.55	38	24	17.2	4.63	3.55	38	24	6.55	2874	1.34	13	12	1	0.538462	0
2	31	20.8	32	5	1	0	0	0	0	0	1	0	0	0	0	0	0	1	0	0	0	0	7.8	5.87	27	11	14.4	7.8	5.87	27	16	3.36	2330	1.74	8	8	2	0.625	0
1	32	28	32	3	1	0	0	0	0	0	1	0	0	0	0	0	0	1	0	0	0	0	7.51	3.21	22	53	23.6	7.51	3.21	22	19	2.31	1095	0.66	9	9	3	0.666667	0
2	35	21.9	35	8	1	0	1	0	0	0	0	0	1	0	0	0	0	1	0	0	0	0	6.74	7.02	28	39	30.5	6.74	7.02	28	20	5.56	2244	1.01	6	6	2	0.833333	0
2	35	27.6	33	1	2	1	0	0	0	0	0	0	1	0	0	0	0	0	0	1	0	0	10.57	5.52	42	9	9.7	10.57	5.52	42	5	5.71	974	0.49	2	2	1	0	0
2	38	21.2	35	4	1	1	0	0	0	0	0	0	0	0	0	0	0	1	0	0	0	0	6.76	4.18	37	21	10.5	6.76	4.18	37	16	5.77	2471	1.07	5	3	3	1	0
1	22	28	29	2	2	1	0	0	0	0	0	0	0	0	1	0	0	0	0	0	0	0	5.83	1.11	29	54	15.5	4.12	1.61	19	26	0.57	1381	1.1	14	12	1	0.0714286	0
1	26	26.3	29	4	2	1	1	0	0	0	0	0	0	0	1	0	0	0	0	0	0	0	7.27	0.33	75	25	8.9	2.95	0.72	15	21	0.5	7875	1.67	14	14	3	1	0
1	32	18.2	33	1	2	0	0	0	1	0	0	0	0	0	0	0	1	0	0	0	0	0	18.5	7.71	35	5	10.2	18.5	7.71	35	4	1.19	234	0.79	1	1	1	1	0
1	31	30.3	35	6	1	0	1	0	0	0	1	0	0	0	0	0	0	1	0	0	0	0	8.76	4.87	33	18	15.5	8.75	4.87	33	18	1.27	2801	1.54	11	9	3	0.888889	0
3	37	22.8	33	6	2	0	0	0	0	0	0	1	1	0	0	0	0	1	0	0	0	0	8.02	3.29	41	9	25.8	8.02	3.29	41	9	2.9	750	0.33	2	2	1	0.5	0
2	33	33.3	36	2	1	0	0	0	0	0	1	0	0	0	0	0	0	1	0	0	0	0	7.06	2.8	18	36	10.8	5.89	5.83	21	36	7.74	3482	0.92	4	4	1	1	0
1	32	18.6	32	1	1	0	0	0	0	0	1	0	0	0	1	0	0	0	0	0	0	0	2.48	0.8	15	18	30.7	2.48	0.8	15	18	1.08	5586	2	11	11	3	1	0
1	30	26.4	33	3	1	0	0	0	0	0	0	1	0	0	0	0	0	1	0	0	0	0	7.68	5.67	16	17	10.5	7.68	5.67	16	17	2.47	2998	0.62	4	4	1	1	0
1	29	26.3	30	1.5	2	1	0	0	0	0	0	0	0	0	0	0	0	1	0	0	0	0	7.07	2.85	25	18	9	7.07	2.85	25	18	5.19	2118	1.27	11	11	1	1	0
1	27	20.7	29	2	1	0	1	0	0	0	0	0	0	0	0	0	1	0	0	0	0	0	6.36	8.47	23	17	9.6	6.36	8.47	23	17	1.14	2286	1.01	8	8	1	0.555556	0
1	27	22.8	27	2.5	1	1	0	0	0	0	0	0	0	0	0	0	0	1	0	0	0	0	6.77	3.48	51	11	15.3	6.77	3.48	51	11	4.16	2224	0.85	5	5	1	0.8	0
1	23	28.68	28	2	1	0	1	0	0	0	0	0	0	0	0	0	0	1	0	0	0	0	7.73	4.51	21	26	17.3	7.73	4.51	21	26	5.56	2866	0.89	10	10	1	0.8	0
2	27	22.6	31	4	2	0	0	0	0	0	1	0	0	0	0	0	0	0	0	1	0	0	6.9	2.18	56	7	0	6.9	2.18	56	7	1.97	1204	1.19	3	3	1	1	0
3	40	24.6	40	6	2	1	0	0	0	0	1	0	0	0	0	0	1	0	0	0	0	0	7.63	3.59	18	12	28.7	7.63	3.59	18	8	0.73	2131	0.88	6	6	1	1	0
2	37	20.96	38	1	2	0	0	0	1	1	0	0	0	0	0	0	1	0	0	0	0	0	7.62	3.14	21	11	6.7	7.62	3.14	21	11	1.17	1435	1.13	5	5	1	0.8	0
2	33	25.19	35	6	1	0	1	0	0	0	0	0	0	1	0	0	0	0	0	0	0	0	5.84	5.18	19	25	10.3	5.84	5.18	19	25	4.46	4786	1.28	9	8	3	1	0
2	37	25.7	34	10	1	1	0	0	0	0	0	0	0	0	0	0	0	1	0	0	0	0	10.79	3.33	17	20	10.1	10.79	3.33	17	20	2.26	3575	0.78	7	7	1	0.571429	0
1	27	21.9	33	3	1	0	1	0	0	0	1	0	0	0	0	0	0	0	0	0	0	1	5.73	2.5	39	17	12	5.73	2.5	39	17	3.1	1886	0.77	7	6	3	1	0
1	28	22.8	31	1	2	1	0	0	0	0	0	0	0	0	0	0	0	1	0	0	0	0	5.99	3.04	22.8	11	17.9	5.99	3.04	32	11	2.31	1499	0.58	3	3	1	0.666667	0
1	33	27.18	33	3	1	0	0	0	0	0	0	1	0	0	0	0	0	1	0	0	0	0	7.29	2.96	15	16	5.7	7.29	2.96	15	16	1.09	1747	0.92	7	7	1	0.428571	0
1	29	22.4	29	4	1	1	1	0	0	0	0	0	0	0	0	0	0	1	0	0	0	0	8.44	12.91	37	23	20.9	8.44	12.91	37	23	2.48	3699	1.43	18	17	1	0.777778	0
1	25	24.46	30	1	1	0	0	0	0	0	1	0	0	0	0	0	0	1	0	0	0	0	7.9	2.74	27	7	7	7.9	2.74	27	7	2.09	1227	0.32	7	7	3	0.857143	0
1	25	28.29	27	3	1	0	0	0	0	0	0	1	0	0	0	0	0	1	0	0	0	0	8.65	4.37	18	15	6.5	8.65	4.37	18	15	3.44	2283	0.76	8	8	1	1	0
1	30	21.9	31	4	1	0	0	0	0	0	0	1	0	0	0	0	0	1	0	0	0	0	7.4	7.42	18	12	18.2	7.4	7.42	18	12	3.86	4225	1.72	13	13	3	0.846154	0
1	29	23.9	29	4	1	0	0	0	0	0	0	1	0	0	0	0	0	1	0	0	0	0	7.81	3.91	15	17	26.1	7.81	3.91	15	17	6.76	3030	1.19	9	6	3	0.666667	0
1	22	24.2	34	1	2	1	0	0	0	0	0	0	0	0	0	0	0	1	0	0	0	0	5.99	4.33	21	10	20.3	5.99	4.33	21	10	1.32	1933	0.53	7	6	1	0.571429	0
3	34	19.2	33	5	2	1	0	0	0	0	0	0	0	0	0	0	0	1	0	0	0	0	7.87	3.86	38	16	9.8	7.87	3.86	38	16	5.07	3160	1.29	8	7	1	0.75	0
2	31	21.05	33	3	1	0	0	0	0	0	0	1	0	0	0	0	0	1	0	0	0	0	8.46	4.67	44	15	15.2	8.46	4.67	44	15	0.96	2029	1.62	6	6	3	0.833333	0
2	38	17.1	36	8	1	0	0	0	0	0	0	1	0	0	0	0	1	0	0	0	0	0	7.94	4.3	51	11	16.1	7.94	4.3	51	11	1.12	1554	0.91	6	5	2	1	0
2	27	20.8	32	4	1	0	0	0	0	0	1	0	0	0	0	0	0	1	0	0	0	0	7.88	3.12	44	9	8.9	7.88	3.12	44	9	3.85	1331	1.33	4	4	1	1	0
1	35	24.4	35	4	1	0	0	0	0	0	1	0	0	0	0	0	0	0	0	1	0	0	9.23	2.62	51	4	7.4	9.23	2.62	51	4	3.36	610	0	3	3	3	1	0
1	34	20.28	34	10	1	0	0	0	0	0	0	1	0	0	0	0	0	1	0	0	0	0	9.07	5.97	26	17	12.9	9.07	5.97	26	17	2.31	2219	2.59	5	5	2	0.6	0
2	33	21.6	33	2	1	0	0	0	0	0	1	0	0	0	0	0	0	1	0	0	0	0	6.45	5.35	40	10	27.7	6.45	5.35	40	10	3.17	5153	2.94	8	7	3	1	0
1	33	20.5	34	2	2	1	0	0	0	0	0	0	0	0	0	0	0	1	0	0	0	0	6.83	2.06	35	13	5.8	6.86	2.06	35	13	8.75	1782	4.7	7	7	1	1	0
1	32	19.1	36	4	1	1	0	0	0	0	0	0	0	0	0	0	0	1	0	0	0	0	6.85	6.51	36	13	15	6.86	6.51	36	13	4.1	2593	1.36	7	7	2	0.857143	0
1	27	25.1	27	6	1	1	0	0	0	0	1	0	0	0	0	0	0	1	0	0	0	0	9.7	4.96	51	13	12.9	9.7	4.96	51	13	7.21	1500	0.7	10	9	1	0.8	0
1	31	18.7	30	1	1	0	0	1	0	0	1	0	0	0	0	0	0	1	0	0	0	0	8.13	3.76	56	11	10.2	8.46	3.44	40	9	12.35	2059	0.63	5	5	1	1	0
1	22	20.8	28	3	1	1	0	0	0	0	0	0	0	0	0	0	0	1	0	0	0	0	7.59	1.6	71	10	23.6	10.15	5.3	30	11	3.71	2274	0.87	6	6	1	0.833333	0
1	31	18.4	33	1	1	0	0	0	0	0	1	0	0	0	0	0	0	1	0	0	0	0	6.76	4.88	57	12	7.37	7.23	7.87	43	10	2.21	1000	1.11	4	4	1	0.75	0
1	31	19.6	31	6	1	0	0	0	1	0	0	0	0	0	0	0	0	0	0	1	0	0	1.57	4.19	52	3	7.7	10.09	2.41	71	6	4.05	392	0	2	2	1	0	0
1	32	19.1	32	0.25	2	0	1	0	1	0	0	0	0	0	0	0	0	0	0	1	0	0	8	3.9	32.3	5	22.4	10.85	4.31	51	4	9.85	821	1.17	1	0	1	0	0
1	28	20.8	31	5	1	0	0	0	0	0	0	1	0	0	1	0	0	0	0	0	0	0	5.8	2.6	37	32	10.2	8.63	1.44	29	19	2.57	10756	1.53	21	20	3	0.95	0
2	32	25.7	33	5	1	1	0	0	0	0	0	0	0	0	0	0	0	1	0	0	0	0	6.3	7.57	108	47	11	5.95	3.1	23	20	1.88	1661	0.81	12	12	1	1	0
3	39	24.2	39	2	1	0	0	0	0	0	0	1	0	0	1	0	0	0	0	0	0	0	7.73	5.22	22	22	8.5	4.43	0.88	14	17	0.8	2912	1.52	8	8	1	1	0
1	30	20.6	30	2	1	1	0	0	0	0	0	0	0	0	0	0	0	1	0	0	0	0	6.91	5.77	38	17	20.5	4.41	2.22	68	8	1.31	1216	0.96	4	4	1	1	0
2	26	20.9	29	0.8	2	1	0	0	0	0	0	0	0	0	0	0	0	1	0	0	0	0	7.17	3.3	19	23	16.2	9.79	4.49	42	15	0.18	1764	1.35	11	11	1	0.636364	0
1	31	20.4	30	1	1	0	1	0	0	0	0	0	0	0	1	0	0	0	0	0	0	0	7.49	6.53	65	16	11.4	4.22	1.06	6	24	0.73	3041	1.66	10	10	1	1	0
1	31	22.2	29	5	1	0	0	0	0	0	0	1	0	0	0	0	0	1	0	0	0	0	7.37	6.55	53	15	16.9	9.25	4.82	33	13	2.59	1901	0.85	5	5	2	0.8	0
2	32	26.8	30	2	2	0	1	0	0	0	0	0	0	0	0	0	0	1	0	0	0	0	5.92	3.21	34	35	21.5	6.8	2.68	33	18	3.49	2174	0.53	6	6	1	0.833333	0
1	29	31.3	31	2	2	0	1	0	0	0	0	0	0	0	0	0	0	1	0	0	0	0	7.59	5.03	23	40	13.7	5.6	3.4	29	15	1.35	1476	1.35	6	6	2	1	0
3	44	19.6	40	2	2	0	0	0	1	0	0	0	0	0	0	0	0	0	0	0	1	0	7.06	2.53	65	3	11.8	7.06	2.53	65	1	11.8	318	0.55	1	1	3	1	0
1	30	22	33	0	1	0	0	0	0	0	0	0	1	0	0	0	0	1	0	0	0	0	7.21	5.6	53	21	17.4	8.41	6.73	24	16	2.15	1606	1.44	11	11	1	1	0
1	24	25.8	29	1	1	0	0	0	0	0	1	0	0	0	0	0	0	1	0	0	0	0	7.65	4.56	28	9	12.3	7.44	3.36	35	7	2.22	540	0.59	4	4	3	1	0
1	29	20.3	32	0.5	1	1	0	0	0	0	0	0	0	0	0	0	0	1	0	0	0	0	8.85	3.39	59	6	12.7	7.13	3.12	55	11	0.88	2395	2.41	10	10	3	1	0
1	29	25.7	31	3	1	0	1	0	0	0	1	0	0	0	0	0	0	1	0	0	0	0	4.45	2.55	29	42	14.2	4.45	2.55	229	16	1.38	5415	2.4	14	14	3	1	0
1	31	20.2	30	2	1	0	1	0	0	0	0	0	0	0	0	0	0	1	0	0	0	0	8.77	7.43	51	15	23	8.77	7.43	51	12	5.95	2007	0.58	8	7	1	0.5	0
1	29	32.62	31	3	1	0	1	0	0	0	0	0	0	0	0	0	0	1	0	0	0	0	4.83	2.69	21	40	8.3	4.83	2.69	21	26	3.06	5686	0.44	15	15	2	1	0
2	35	19.5	32	7	1	1	0	0	0	0	0	0	0	0	0	0	0	0	1	0	0	0	10.48	2.69	36	10	11.9	10.48	2.69	36	7	6.49	2009	0.49	7	7	1	0.857143	0
1	26	20.77	29	3	2	1	0	0	0	0	0	0	0	0	0	0	0	1	0	0	0	0	5.56	2.99	15	18	17	5.56	2.99	15	27	1.96	4307	0.92	12	12	1	0.916667	0
1	30	22.2	32	1	2	1	0	0	0	0	0	0	0	0	0	0	0	1	0	0	0	0	6.47	3	47	20	10.1	6.47	3	47	14	1.9	1895	1.76	8	8	1	1	0
3	36	25.8	37	2	1	0	0	0	0	0	0	0	1	0	0	0	0	1	0	0	0	0	8.14	4.23	32	20	8.7	8.14	4.23	32	10	4.73	26.3	0.83	9	9	1	0.444444	0
1	31	26.2	33	5	1	0	0	0	0	0	1	0	0	0	0	0	0	1	0	0	0	0	8.23	1.57	26	15	13.3	8.23	1.57	26	11	1.1	731	0.65	5	5	3	0.6	0
1	31	20.4	32	0.5	1	0	0	0	1	0	0	0	0	0	0	0	0	1	0	0	0	0	11.47	5.31	27	9	15.7	11.47	5.31	27	9	3.76	938	0.87	3	3	1	1	0
3	40	21.5	40	1	2	0	0	0	1	0	0	0	0	0	0	0	0	0	1	0	0	0	11.49	2.86	44	2	6.2	11.49	2.86	44	2	5.25	500	1.4	1	1	3	1	0
1	31	24.76	32	1	2	1	0	0	0	0	0	0	0	0	0	0	0	0	1	0	0	0	6.28	3.08	19	30	17.8	6.28	3.08	19	23	2.19	2478	0.47	9	6	1	0.333333	0
1	29	20.7	31	1	1	1	0	0	0	0	0	0	0	0	0	0	0	0	1	0	0	0	7.93	2.93	48	14	17.8	7.93	2.93	48	14	3.22	1555	0.6	4	13	1	0.923077	0
2	40	21.5	40	1	2	0	0	0	1	0	0	0	0	0	0	0	0	0	1	0	0	0	11.49	2.86	44	2	6.2	11.49	2.86	44	2	5.25	500	1.4	1	1	3	1	0
1	29	23.5	29	3	1	0	0	0	0	0	0	0	1	0	0	0	0	1	0	0	0	0	6.14	3.43	39	18	7.4	7.96	4.33	39	6	5.78	1380	0.56	6	6	1	0.666667	0
1	30	23.9	29	1.5	1	1	0	0	0	0	0	0	0	0	0	0	0	1	0	0	0	0	6.25	7.25	82	8	11.1	7.51	4.25	34	22	3.93	1063	0.36	4	4	1	0.25	0
1	29	29.4	31	2	1	0	0	0	0	0	0	1	0	0	0	0	0	1	0	0	0	0	6.8	5.12	46	28	22.6	10.45	10.69	161	33	15.02	5552	1.5	3	2	1	0.333333	0
1	33	19.5	33	10	2	0	1	0	0	0	0	0	0	0	0	0	0	1	0	0	0	0	9.06	3.9	28	11	18.1	11.27	7.4	18	7	0.94	936	0.94	4	3	1	0.5	0
1	29	20.3	30	3	1	0	1	0	0	0	0	0	0	0	0	0	0	0	1	0	0	0	13.38	2.83	44.7	9	13.9	7.91	3.98	21	4	3.78	507	1.08	1	1	3	1	0
1	29	20.7	33	2	1	0	1	0	0	0	1	0	0	0	0	0	0	1	0	0	0	0	9.09	15	46	18	8.1	9.09	15	46	18	0.93	1906	1.35	6	4	1	0.75	0
1	35	25.2	35	1	1	0	0	0	0	0	0	0	1	0	0	0	0	0	0	0	0	1	10.44	4.62	62	10	10.8	10.44	4.62	62	10	7.26	933	0.72	2	2	1	0.5	0
2	38	24.4	35	2	1	0	0	0	0	0	1	0	0	0	0	0	0	0	1	0	0	0	4.68	2.56	37	21	19.7	7.54	3.76	58	6	4.13	2439	0.93	6	4	1	0.5	0
1	25	22.1	30	3	1	0	1	0	0	0	0	0	0	0	0	0	0	1	0	0	0	0	9.29	9.27	33	38	12.1	10.1	16.53	41	38	18.58	1311	2.75	8	5	1	0.375	0
3	45	23.44	42	3	2	1	0	0	1	0	0	0	0	0	0	0	0	0	1	0	0	0	9.18	3.77	89	7	6.8	9.18	3.77	89	7	4.82	721	0	1	4	1	1	0
2	44	16.9	45	1	2	0	0	0	0	0	0	1	0	0	0	0	0	1	0	0	0	0	7.51	4.06	48	15	11	7.57	5.88	28	12	1.96	5816	1.36	10	10	1	0.5	0
1	31	28	35	5.5	1	0	0	0	1	0	0	0	0	0	0	0	0	1	0	0	0	0	9.04	4.57	65	0	12.6	9.04	4.57	65	2	3.77	161	0.56	1	1	1	1	0
1	28	18.9	28	2	1	0	0	0	0	0	1	0	0	0	0	0	0	0	0	0	0	1	5.34	2.83	3.95	35	21.3	5.34	2.83	395	8	4.9	1194	1.12	8	8	3	0.75	0
2	35	18.7	35	1	2	0	0	0	0	0	0	1	0	0	0	0	0	0	1	0	0	0	6.91	6.48	70	21	14.1	6.91	6.48	70	22	4.57	2908	0.34	8	4	1	0.2	0
1	29	20.3	30	3	1	0	1	0	0	0	0	0	0	0	0	0	0	0	1	0	0	0	13.38	2.83	44.7	9	13.9	7.91	3.98	21	4	3.78	507	1.08	1	5	3	0.8	0
1	30	19.5	31	2	2	1	0	0	0	0	0	0	0	0	0	0	0	1	0	0	0	0	8.69	8.51	43	19	12.7	8.69	8.51	43	16	2.5	4565	1.91	15	4	2	0.5	0
2	34	26.7	35	5	1	0	1	0	0	0	0	0	0	0	0	0	0	1	0	0	0	0	6.84	12.27	37	24	10.3	6.84	12.27	37	28	9.18	1801	0.5	5	3	2	0.4	0
1	30	19.6	30	5	1	0	0	0	1	0	0	0	0	0	0	0	0	0	0	1	0	0	15.53	3.37	20	3	22.1	15.53	3.37	20	3	6.78	329	1.89	1	1	1	1	0
1	29	25.07	29	0.5	2	0	0	0	1	0	0	0	0	0	0	0	0	0	1	0	0	0	6.71	1.91	20	5	21.3	6.71	1.91	483	5	3.18	483	1.59	1	1	1	1	0
1	25	22.1	28	3	1	0	1	0	0	0	0	0	0	0	0	0	0	1	0	0	0	0	9.29	9.27	33	38	12.1	10.1	16.53	41	38	18.5	1311	2.75	8	11	1	0.818182	0
1	32	24.76	33	1	2	1	0	0	0	0	0	0	0	0	0	0	0	0	1	0	0	0	6.28	3.08	19	30	17.8	6.28	3.08	19	23	2.19	2478	0.47	9	9	3	1	0
1	33	19.5	32	10	2	0	1	0	0	0	0	0	0	0	0	0	0	1	0	0	0	0	9.06	3.9	28	11	18.1	11.27	7.4	18	7	0.94	936	0.94	4	1	3	0.5	0
1	44	16.9	45	1	2	0	0	0	0	0	0	1	0	0	0	0	0	1	0	0	0	0	7.51	4.06	48	15	11	7.57	5.88	28	12	1.96	5816	1.36	10	10	2	0.8	0
1	34	20.8	36	7	1	1	0	0	0	0	0	0	0	0	1	0	0	0	0	0	0	0	9.43	2.8	66	18	32.7	4.96	0.55	15	7	0.79	652	0.79	4	4	3	0.5	0
1	29	20.3	31	3	1	0	1	0	0	0	0	0	0	0	0	0	0	0	1	0	0	0	13.38	2.83	44.7	9	13.9	7.91	3.98	21	4	3.78	507	1.08	1	2	3	1	0
2	34	22.3	33	4	2	1	0	0	1	0	0	0	0	0	0	0	0	0	0	1	0	0	7.46	3.16	25	8	19.4	7.46	3.16	25	8	5.2	645	0	2	2	3	1	0
2	40	26.2	38	4	2	1	0	0	1	0	0	0	0	0	0	0	0	0	0	1	0	0	6.27	1.82	72	2	30.9	6.27	1.82	72	3	2.02	780	0.65	2	2	1	0.5	0
1	32	19.8	33	6	1	0	0	0	1	0	0	0	0	0	0	0	0	0	1	0	0	0	9.61	3.85	68	3	29.2	9.61	3.85	68	7	3.52	1327	0.7	4	4	2	1	0
1	28	29.4	30	2	1	0	0	0	0	0	0	1	0	0	0	0	0	1	0	0	0	0	6.8	5.12	46	28	22.6	10.45	10.69	161	33	17.39	5552	1.5	3	16	2	1	0
2	41	19.5	40	1	2	0	0	0	1	0	0	0	1	0	0	0	0	0	0	1	0	0	6.5	4.49	63	9	14.4	6.5	4.49	63	9	9.75	1215	0.96	3	3	1	1	0
1	29	18.9	30	2	1	0	0	0	0	0	1	0	0	0	0	0	0	0	0	0	0	1	5.34	2.83	3.95	35	21.3	5.34	2.83	395	8	4.9	1194	1.12	8	11	3	0.909091	0
2	37	18.69	35	4	1	1	0	0	0	0	0	0	0	0	0	0	0	0	1	0	0	0	5.86	10.97	35	12	5.2	5.86	10.97	35	12	7.01	1774	0.18	6	11	1	0.727273	0
1	32	19.8	33	6	1	0	0	0	1	0	0	0	0	0	0	0	0	0	1	0	0	0	9.61	3.85	68	3	29.2	9.61	3.85	68	7	3.52	1327	0.7	4	3	3	1	0
1	32	28	32	5.5	1	0	0	0	1	0	0	0	0	0	0	0	0	1	0	0	0	0	9.04	4.57	65	0	12.6	9.04	4.57	65	2	3.77	161	0.56	1	1	1	1	0
1	29	25.07	30	0.5	2	0	0	0	1	0	0	0	0	0	0	0	0	0	1	0	0	0	6.71	1.91	20	5	21.3	6.71	1.91	483	5	3.18	483	1.59	1	2	1	0.5	0
1	31	31.3	29	6	1	1	0	0	0	0	0	0	0	0	0	0	0	1	0	0	0	0	4.95	2.93	22	30	25.4	4.95	2.93	22	11	4.49	1852	1.39	13	10	2	1	0
1	35	29.7	33	5	2	1	0	0	0	0	0	0	0	0	0	0	0	0	1	0	0	0	7.26	3.16	48	14	28	7.26	3.16	48	5	1.49	1206	0.26	5	5	1	0.2	0
1	34	26.7	34	5	1	0	1	0	0	0	0	0	0	0	0	0	0	1	0	0	0	0	6.84	12.27	37	24	10.3	6.84	12.27	37	28	9.18	1801	0.5	5	8	2	0.875	0
1	29	23.2	29	2	1	1	0	0	0	0	1	0	0	0	0	0	0	0	0	1	0	0	7.74	3.42	31	12	18.5	7.74	3.42	31	4	3.77	437	0.81	1	1	1	1	0
1	34	18.8	33	2	2	1	0	0	0	0	0	0	0	0	0	0	0	1	0	0	0	0	11.31	5.57	47	14	7.4	11.31	5.57	47	11	3.29	1159	0.85	3	3	1	0.333333	0
1	30	21.5	31	5	2	1	0	0	0	0	1	0	0	0	0	0	0	1	0	0	0	0	8.11	4.44	33	19	21.2	8.11	4.44	33	9	3.24	1972	0.84	4	2	1	0.5	0
1	29	20.8	30	7	1	1	0	0	0	0	0	0	0	0	1	0	0	0	0	0	0	0	9.43	2.8	66	18	32.7	4.96	0.55	15	7	0.79	652	0.79	4	2	3	1	0
1	30	19.6	33	5	1	0	0	0	1	0	0	0	0	0	0	0	0	0	0	1	0	0	15.53	3.37	20	3	22.1	15.53	3.37	20	3	6.78	329	1.89	1	3	1	1	0
1	27	25.6	30	4	1	0	0	0	0	0	1	0	0	0	0	0	0	1	0	0	0	0	5.06	4.23	19	18	16	5.06	4.23	19	18	4.41	1858	1.31	11	10	3	0.9	0
1	28	16.8	30	2	1	0	0	0	1	0	1	0	0	0	0	0	0	0	0	1	0	0	11.95	5.36	28	6	24.7	11.95	5.36	28	6	7.65	1319	1.31	2	1	1	0.5	0
1	32	18.3	31	2	1	0	0	0	0	0	1	0	0	0	0	0	0	0	0	1	0	0	7.76	4.08	42	7	21.3	7.76	4.08	42	7	5.79	1411	0.48	1	2	3	1	0
1	26	20	29	3	2	0	0	0	1	0	1	0	0	0	0	0	0	0	0	1	0	0	8.16	4.44	39	6	14.5	8.16	4.44	39	6	2.59	925	0.72	2	3	3	1	0
1	27	21.45	27	4	2	0	1	0	0	0	0	0	0	0	0	0	0	1	0	0	0	0	5.57	4	31	18	16.8	5.57	4	31	15	0.43	3742	0.99	13	10	3	0.7	0
1	34	20.8	32	2	2	1	0	0	0	0	0	0	0	0	0	0	1	0	0	0	0	0	7.4	5.09	56	13	26	7.4	5.09	56	13	0.72	5296	0.78	8	8	1	0.5	0
2	39	27.7	35	5	2	0	0	0	1	0	0	0	0	0	0	0	1	0	0	0	0	0	13.08	4.86	42	2	24	13.08	4.86	42	2	4.3	312	0.55	2	1	1	1	0
1	37	20.7	32	1	1	0	0	0	1	0	1	0	0	0	0	0	0	0	0	0	1	0	13.9	3.18	21	1	1.43	13.9	3.18	21	1	17.5	269	1.89	1	1	1	1	0
2	41	26.2	41	4	2	1	0	0	1	0	0	0	0	0	0	0	0	0	0	1	0	0	6.27	1.82	72	2	30.9	6.27	1.82	72	3	2.02	780	0.65	2	1	1	0	0
1	40	24.03	42	10	2	1	0	0	0	0	0	0	0	0	0	0	0	1	0	0	0	0	5.97	4.55	38	15	10.1	5.97	4.55	38	11	1.24	3638	0.91	3	2	3	1	0
1	40	19.6	38	1	2	0	0	0	1	0	0	0	0	0	0	0	0	0	1	0	0	0	13.3	5.94	37	3	13.8	13.3	5.94	37	3	3.63	1048	0.51	2	2	1	1	0
1	30	20.2	32	1	1	0	0	0	1	0	0	0	0	0	0	0	0	0	0	1	0	0	6.13	3.47	33	4	10.3	6.13	6.95	33	4	6.95	1388	0.51	2	7	1	0.875	0
1	27	17.4	29	1	2	0	0	0	0	0	0	1	0	0	0	0	0	0	0	1	0	0	12.17	6.04	20	5	6.21	12.17	6.04	20	5	11.5	1090	1.35	3	3	1	0.666667	0
1	30	23.9	30	1.5	1	1	0	0	0	0	0	0	0	0	0	0	0	1	0	0	0	0	6.25	7.25	82	8	11.1	7.51	4.25	34	22	3.93	1063	0.36	4	5	3	1	0
2	41	19.5	38	1	2	0	0	0	1	0	0	0	1	0	0	0	0	0	0	1	0	0	6.5	4.49	63	9	14.4	6.5	4.49	63	9	9.75	1215	0.96	3	6	1	0.166667	0
1	28	16.8	30	2	1	0	0	0	1	0	1	0	0	0	0	0	0	0	0	1	0	0	11.95	5.36	28	6	24.7	11.95	5.36	28	6	7.65	1319	1.31	2	4	3	0.75	0
1	37	20.7	36	1	1	0	0	0	1	0	1	0	0	0	0	0	0	0	0	0	1	0	13.9	3.18	21	1	1.43	13.9	3.18	21	1	6.22	269	1.89	1	3	1	1	0
1	34	18.8	33	2	2	1	0	0	0	0	0	0	0	0	0	0	0	1	0	0	0	0	11.31	5.57	47	14	7.4	11.31	5.57	47	11	3.29	1159	0.85	3	4	3	0.5	0
1	30	20.8	32	7	1	1	0	0	0	0	0	0	0	0	1	0	0	0	0	0	0	0	9.43	2.8	66	18	32.7	4.96	0.55	15	7	0.79	652	0.79	4	3	3	1	0
1	29	23.2	31	2	1	1	0	0	0	0	1	0	0	0	0	0	0	0	0	1	0	0	7.74	3.42	31	12	18.5	7.74	3.42	31	4	3.77	437	0.81	7	6	1	0.833333	0
1	35	20.8	38	2	2	1	0	0	0	0	0	0	0	0	0	0	1	0	0	0	0	0	7.4	5.09	56	13	26	7.4	5.09	56	13	0.72	5296	0.78	8	6	3	1	0
1	38	21.98	38	0.8	2	0	0	0	0	0	1	0	0	0	0	0	0	0	1	0	0	0	6.76	3.49	44	12	11	6.76	3.49	44	12	4	1771	1.11	6	3	3	0.666667	0
1	28	22.7	29	2.2	1	1	1	0	0	0	0	0	0	0	0	0	0	1	0	0	0	0	6.41	6.33	26	40	17.2	6.41	6.33	26	32	3.06	13645	1.9	11	9	1	0.545455	0
1	25	24.6	28	3.2	1	0	0	0	0	0	0	1	0	0	0	0	0	1	0	0	0	0	7.57	5.66	14	16	18.3	7.57	5.66	14	16	5.21	1098	1.04	9	9	1	0.888889	0
1	28	21.6	29	1.5	1	1	0	0	0	0	0	0	0	0	0	0	0	1	0	0	0	0	7.2	3.62	36	12	6.6	7.2	3.62	36	7	1.08	2699	1.36	8	8	2	0.875	0
1	27	25	30	1.5	1	0	0	0	0	0	1	0	0	0	0	0	0	1	0	0	0	0	7.13	5.88	21	23	22.8	6.55	4.03	24	12	4.65	2540	1.34	12	9	3	0.777778	0
1	29	25.39	30	3.4	1	0	1	0	0	0	0	0	0	0	0	0	0	1	0	0	0	0	7.01	7.59	42.59	20	9.9	7.74	8.38	22	20	5.41	8843	0.6	14	14	1	0.928571	0
2	29	30.5	30	3	1	1	1	0	0	0	0	0	0	0	0	0	0	1	0	0	0	0	5.29	2.38	53	21	22.5	5.29	2.38	53	20	1.79	2170	0.95	12	12	1	1	0
1	23	21	28	1	1	1	1	0	0	0	0	0	0	0	0	0	0	1	0	0	0	0	6.4	9.8	45	54	7.8	6.4	9.8	45	24	4.5	14610	3.07	13	13	1	1	0
1	30	22.9	31	9	2	1	0	0	0	0	0	0	0	0	0	0	0	1	0	0	0	0	9.25	6.53	73	21	18.8	9.25	6.53	73	16	1.28	5903	2.53	8	8	1	0.5	0
1	35	25.6	35	3.2	1	0	0	0	0	0	0	1	1	0	1	0	0	0	0	0	0	0	8.36	5.29	133.5	20	15.4	5.06	0.61	28	7	2.12	1671	1.1	5	5	1	1	0
1	30	20.5	29	3	2	1	0	0	0	0	0	0	0	0	1	0	0	0	0	0	0	0	1.99	1.44	80	31	14.4	5.73	0.6	50	27	0.54	1222	1.38	8	7	2	0.75	0
1	27	23.7	27	2.3	1	0	0	0	0	0	1	0	0	0	0	0	0	0	1	0	0	0	5.71	3.4	77	8	30	5.01	2.57	107	6	4.09	2309	0.77	8	5	3	0.8	0
3	40	28.8	38	2.3	1	1	0	0	0	0	0	0	0	0	0	0	1	0	0	0	0	0	8.06	3.81	67	13	13.7	8.06	3.86	67	13	1.73	1683	1.04	3	3	3	0.666667	0
3	31	24.2	35	1.4	2	0	0	0	0	0	0	1	0	0	0	0	1	0	0	0	0	0	9.8	1.26	35	10	11.6	9.8	1.26	35	14	0.9	567	1.04	2	2	1	1	0
3	41	23.1	42	1.8	2	1	0	0	0	0	0	0	0	0	0	0	1	0	0	0	0	0	8.97	3.09	39	14	8.6	8.97	3.09	39	11	0.79	580	0.19	1	1	1	1	0
1	29	19.9	29	3.3	2	0	0	0	0	0	0	1	0	0	0	0	1	0	0	0	0	0	7.36	2.77	35.65	8	23.3	9.93	2.54	60	10	0.62	748	0.39	3	3	1	1	0
2	20	19	26	1.1	1	1	0	0	0	0	0	0	0	0	0	0	1	0	0	0	0	0	4.86	1.73	24	20	12.7	5.54	2.55	65	15	1.17	5213	2.62	10	10	1	0.8	0
1	27	25	28	3.4	2	0	0	0	0	1	0	1	0	0	0	0	0	0	0	0	0	1	6.78	1.98	23.71	33	15	7.12	1.53	14	13	0.91	411	0.36	3	3	1	0	0
1	32	21.2	31	2	2	1	0	0	0	0	0	0	0	0	0	0	0	1	0	0	0	0	6.61	4.22	34	17	21.3	6.11	4.22	36	16	2.09	3679	1.72	15	14	1	0.533333	0
1	29	22.3	33	1	2	1	0	0	0	0	0	0	0	0	1	0	0	0	0	0	0	0	7.68	5.02	55	16	12.5	3.02	0.94	55	16	0.3	698	1	6	6	1	1	0
1	37	22.3	36	2	2	0	0	0	0	0	1	0	0	0	0	0	0	0	0	1	0	0	11.1	5.68	77	13	20.8	11.1	5.68	77	10	9.7	1652	0.92	4	4	3	1	0
2	32	22	28	3	1	0	0	0	1	0	0	0	0	0	0	0	0	0	1	0	0	0	8.25	2.33	61	8	8.1	8.25	2.33	61	8	3.02	661	0.68	5	3	3	0.666667	0
2	34	26.2	36	6.1	1	0	0	0	1	0	1	0	0	0	0	0	1	0	0	0	0	0	7.79	4.68	56	5	17.6	7.79	4.68	56	5	1.41	206	0.26	1	1	1	0	0
2	22	24.8	24	2.5	1	1	0	0	0	0	0	0	0	0	0	0	1	0	0	0	0	0	8.66	3.78	65	20	14.6	8.66	3.78	65	17	0.42	696	0.31	5	5	1	1	0
1	26	22	25	1.5	1	0	0	0	1	0	0	0	0	0	0	0	1	0	0	0	0	0	15.72	3.29	41	4	27.9	21.3	4.75	40	3	5.91	160	0.54	1	1	1	0	0
2	30	22.3	35	2	2	0	0	0	0	0	1	0	0	0	0	0	0	0	0	0	0	1	12.15	4.11	50	15	32.3	12.15	4.11	50	13	3.34	636	0.19	3	3	3	1	0
1	30	24.8	31	2	1	0	0	0	0	0	1	0	1	0	0	0	0	1	0	0	0	0	6.33	10.94	87	41	28.9	10.94	11	86	31	3.73	7956	1.75	16	14	1	0.5	0
1	31	25.4	30	3	1	0	0	0	0	0	0	1	0	0	0	0	0	1	0	0	0	0	18.38	2.55	33.62	16	9.8	10.46	4.07	69	21	2.82	943	0.39	4	4	1	1	0
1	27	25.8	25	5	1	1	0	0	0	0	1	0	0	0	0	0	0	1	0	0	0	0	7.05	5.94	49	22	13.3	7.05	5.94	49	26	5.84	4437	1.77	14	14	2	0.642857	0
1	31	20.2	31	1	2	0	1	0	0	0	1	0	0	0	0	0	0	1	0	0	0	0	3.68	3.98	31	39	23	5.72	3.06	39	29	4.94	4415	1.63	10	10	2	0.7	0
1	30	20.8	30	5	1	0	0	0	0	0	1	0	0	0	0	0	0	1	0	0	0	0	6.25	5.82	87	26	24.3	7.18	6.45	83	21	1.62	6213	1.35	9	9	3	0.777778	0
1	30	31.6	31	5	2	0	0	0	0	0	1	0	0	0	0	0	0	1	0	0	0	0	6.45	3.51	43	28	11.2	6.45	3.51	43	14	4.2	1540	0.49	5	3	3	0.8	0
1	28	21.1	29	1	2	0	0	0	0	0	1	0	0	0	0	0	0	1	0	0	0	0	5.64	4.11	35	27	8.1	5.64	4.11	35	35	2.66	2018	1.61	7	7	3	1	0
1	31	22.1	30	4.2	1	1	1	0	0	0	0	0	0	0	0	0	0	1	0	0	0	0	7.24	4.54	45	32	10.2	9.34	8.43	72	33	11.15	3526	1	9	9	1	0.666667	0
1	31	20.2	31	3	1	0	1	0	0	0	0	0	0	0	0	0	0	1	0	0	0	0	3.52	2.7	54	56	33.8	3.52	2.7	54	25	1.06	6101	3.06	16	16	1	1	0
1	21	21.62	21	1.2	1	1	0	0	0	0	0	0	0	0	0	0	0	1	0	0	0	0	6.24	1.75	37	15	10.1	6.24	1.75	37	15	0.99	3641	1.07	7	7	1	1	0
2	39	23	39	2	1	1	0	0	0	0	0	0	1	0	0	0	0	1	0	0	0	0	6.13	1.62	62	12	13.2	6.13	1.62	62	12	3	2788	0.69	6	5	1	0.833333	0
3	41	30.3	33	1	1	0	0	0	0	1	0	0	0	0	1	0	0	0	0	0	0	0	5.07	0.31	32	8	11.1	5.07	0.31	32	8	0.25	213	1.06	2	2	1	1	0
1	28	18.4	30	1	1	1	0	0	0	0	1	0	0	0	1	0	0	0	0	0	0	0	7.15	5.35	36.18	16	13.4	0.98	0.92	37	6	0.34	1098	0.91	4	4	3	1	0
2	30	21.5	33	6.3	1	0	0	0	0	0	1	0	0	0	1	0	0	0	0	0	0	0	4.48	2.21	51	11	9.6	4.48	2.21	51	11	4.31	1911	0.82	5	0	3	0.6	0
1	27	24.2	27	1	1	0	1	0	0	0	0	0	0	0	1	0	0	0	0	0	0	0	2.24	0.93	49	15	18	2.24	0.93	49	15	2.21	1619	1.33	4	3	1	0.5	0
1	28	23.2	27	3	1	0	0	0	0	1	0	0	0	0	1	0	0	0	0	0	0	0	3.16	0.38	24	36	28.8	3.16	0.38	24	36	0.57	6759	1.3	9	9	1	0.666667	0
1	23	25.31	28	3	2	1	0	0	0	0	0	0	0	0	1	0	0	0	0	0	0	0	3.58	0.54	20	40	13.4	3.58	0.54	20	27	0.2	3074	3.14	20	20	1	0.9	0
1	35	30.1	34	3	2	0	1	0	0	0	0	0	0	0	1	0	0	0	0	0	0	0	5.88	3.87	59	28	11.2	5.88	3.87	59	28	1.43	1449	0.93	7	7	3	0.857143	0
3	29	27.5	32	3	2	0	0	0	1	0	0	0	0	0	0	0	0	0	1	0	0	0	7.9	5.17	44	40	8.1	7.9	5.71	44	36	3.11	288	0.31	1	1	3	1	0
1	26	30.86	26	5	1	0	1	0	0	0	0	0	0	0	0	0	0	1	0	0	0	0	4.72	6.9	47	41	7.9	4.72	6.9	47	28	5	4914	0.77	12	12	1	0.916667	0
1	33	29.3	32	2.2	2	1	0	0	0	0	0	0	0	0	0	0	0	1	0	0	0	0	7.68	2.59	31	22	8.3	7.68	2.59	31	13	2.41	2115	0.35	4	4	1	0.5	0
1	35	31.3	30	2	2	1	0	0	0	0	0	0	0	0	0	0	0	1	0	0	0	0	6.87	3.25	28	4	18.6	6.87	3.25	28	4	2.83	4506	1.03	6	6	3	1	0
1	33	22.2	37	2	2	1	0	0	0	0	0	0	0	0	0	0	0	1	0	0	0	0	8.46	8.46	3.82	46	12.6	8.53	3.52	46	11	3.14	2516	1.1	5	5	1	1	0
1	36	21.3	31	2.3	2	0	1	0	0	0	0	0	0	0	0	0	0	1	0	0	0	0	6.98	4.17	52.42	14	10.9	6.23	4.39	39	14	2.06	3104	1.17	8	8	1	1	0
1	30	28.2	28	4	1	1	1	0	0	0	0	0	0	0	0	0	0	1	0	0	0	0	5.76	5.7	41	44	19.3	5.76	5.7	41	44	11.02	11925	1.51	16	13	1	0.6875	0
1	29	22.4	29	2	1	1	0	0	0	0	0	0	0	0	0	0	0	1	0	0	0	0	7.11	5.22	30	20	7.9	7.11	5.22	30	20	1.31	4073	1.32	9	9	1	0.777778	0
1	27	23.5	30	3	2	0	0	0	0	0	1	0	0	0	0	0	0	1	0	0	0	0	8.79	15.06	45	27	19.4	8.79	15.06	45	27	1.83	15030	1.82	21	20	1	0.809524	0
1	26	20.5	27	5	1	1	0	0	0	0	0	0	0	0	0	0	0	1	0	0	0	0	6.03	4.65	76	21	20.4	6.03	4.65	76	25	1.21	4592	0.93	10	9	1	0.2	0
1	30	24	32	4	1	1	0	0	0	0	0	0	0	0	0	0	0	1	0	0	0	0	7.67	3.32	50	21	19.1	7.67	3.32	50	21	2.64	1624	1.07	5	5	1	1	0
1	36	24.5	30	3	2	0	0	0	1	0	0	0	0	0	0	0	0	1	0	0	0	0	6.56	3.65	48	13	8.9	6.56	3.65	48	13	5.25	1967	0.54	4	4	1	1	0
1	30	23.6	28	3	2	1	0	0	0	0	0	0	0	0	0	0	0	1	0	0	0	0	11.19	5.2	20	14	20	11.19	5.2	20	14	5.35	2562	1	4	4	1	0.75	0
2	27	23.7	27	2.4	1	0	0	0	0	0	1	0	0	0	0	0	0	1	0	0	0	0	5.26	4.85	87	12	30	5.26	4.85	87	12	3.84	2893	1.2	8	5	3	0.8	0
1	30	20.3	31	2	2	1	0	0	0	0	0	0	0	0	0	0	1	0	0	0	0	0	8.56	6.27	28	11	10.5	8.56	6.27	28	11	1.51	2459	1.01	9	9	1	0.777778	0
1	30	22.8	33	4	2	0	0	0	1	0	0	0	0	0	0	0	1	0	0	0	0	0	7.56	3.86	34	10	16.7	7.56	3.86	34	10	0.74	825	0.83	4	4	1	0.5	0
1	28	24.1	27	5	1	0	0	0	1	0	1	0	0	0	0	0	1	0	0	0	0	0	8.58	4.86	45	7	16.6	8.38	3.27	34	3	0.33	242	0.31	2	2	3	1	0
2	42	22.2	45	10	2	0	0	0	0	0	0	0	1	0	0	0	1	0	0	0	0	0	8.33	2.71	43	10	10.5	8.33	2.71	43	7	1.88	506	1.01	2	2	1	0.5	0
1	31	20.4	30	3	1	0	0	0	1	0	0	0	0	0	0	0	1	0	0	0	0	0	15.07	9.29	37	7	15.7	15.07	9.29	37	7	0.65	661	0.88	3	2	1	0.333333	0
5	33	19.5	31	4	2	0	0	0	0	0	1	0	0	0	0	0	1	0	0	0	0	0	8.61	4.14	43	8	13.6	8.75	4.15	43	8	0.7	774	0.7	5	5	1	0.8	0
1	39	28.6	42	3	2	0	0	0	1	0	0	0	1	0	0	0	1	0	0	0	0	0	9.21	2.89	37	5	8.5	8.8	1.39	33	6	2.01	399	0.37	2	2	3	0.5	0
1	30	19.8	30	3	1	1	0	0	0	0	0	0	0	0	0	0	1	0	0	0	0	0	6.28	4.54	58	8	22.1	6.09	4.88	74	8	1.42	3230	1.59	5	5	1	1	0
1	26	20.6	29	3	2	1	0	0	0	0	0	0	0	0	0	0	1	0	0	0	0	0	10.39	4.17	35	7	13.3	10.39	4.17	35	7	0.77	1056	0.49	4	4	1	1	0
1	31	22.8	33	5	1	0	0	0	0	0	0	1	0	0	0	0	1	0	0	0	0	0	8.69	3.18	21	10	10.2	8.69	3.18	21	10	2.03	563	0.93	2	2	1	1	0
2	28	19.5	30	3.2	1	1	1	0	0	0	0	0	0	0	0	1	0	0	0	0	0	0	3.07	0.99	20	16	28.7	3.07	0.99	20	16	0.38	4710	1.88	11	11	1	0.181818	0
1	38	19.5	51	1.3	2	0	0	0	0	0	0	0	1	0	0	0	0	1	0	0	0	0	6.89	3.98	61	20	10.3	6.89	3.98	61	15	2.96	2344	1.14	7	6	1	0.857143	0
1	30	19.9	31	5	2	1	0	0	0	1	0	0	0	0	0	0	0	1	0	0	0	0	5.13	4.98	54	35	6.5	5.8	3.74	42	20	1.49	6488	1.15	13	13	1	0.923077	0
1	28	23.4	28	1	2	1	0	0	0	0	0	0	0	0	0	0	0	1	0	0	0	0	4.22	3.7	43	24	9.9	4.23	3.7	43	24	2.02	2492	1.28	13	13	1	1	0
2	29	26.3	27	3	2	1	0	0	0	0	0	0	0	0	0	0	0	1	0	0	0	0	5.63	2.16	44	29	9.2	5.63	2.16	44	24	3.51	1635	0.64	9	3	1	0.555556	0
1	26	27	30	1.1	2	1	0	0	0	0	0	0	0	0	0	0	0	1	0	0	0	0	5.12	3.01	76	15	24.6	5.12	3.01	76	18	4.24	2358	0.74	7	7	1	0.714286	0
1	37	17.6	39	13	1	1	0	0	0	0	0	0	0	0	0	0	0	1	0	0	0	0	7.54	6.66	76	7	16.4	7.54	6.66	76	14	2.01	2482	0.41	5	5	2	1	0
1	28	21.3	34	4.2	1	0	0	0	0	0	1	1	0	0	0	0	0	1	0	0	0	0	5.16	3.39	51	12	7.9	5.16	3.39	51	16	3.12	6514	0.81	15	0	1	0	0
1	35	25	34	3.6	1	0	1	0	0	0	1	0	0	0	0	0	0	1	0	0	0	0	4.77	4.28	21	34	8.9	4.77	4.28	21	34	4.59	1234	1.06	3	3	1	0.333333	0
1	33	19.2	32	4	2	1	0	0	0	0	0	0	0	0	0	0	0	1	0	0	0	0	6.46	8.58	56	19	9.8	6.46	8.58	56	19	7.87	4891	1.4	13	13	1	1	0
1	33	18.75	32	5	1	0	0	0	0	0	1	0	0	0	1	0	0	0	0	0	0	0	3.12	0.63	40	26	14.2	3.12	0.63	40	17	1.27	2797	0.55	12	11	2	0.727273	0
2	38	20.7	42	1.5	1	1	0	0	0	0	0	0	0	0	0	0	0	0	0	1	0	0	7.24	2.96	40	6	9.9	7.24	2.96	40	6	5.45	756	0.88	3	3	1	0.666667	0
1	30	17.3	29	1	2	1	0	0	1	0	0	0	0	0	0	0	0	0	0	1	0	0	7.11	5.15	42	6	6.3	7.11	5.15	42	8	14.43	2062	1.27	5	5	1	0.8	0
3	31	21.2	32	6.2	1	0	0	0	1	0	1	0	0	0	0	0	0	0	1	0	0	0	6.8	3.62	71	6	16.5	6.8	3.62	71	8	2.99	1862	0.55	2	2	3	1	0
1	29	19.5	32	1.5	2	0	0	0	1	0	0	0	0	0	0	0	0	0	0	1	0	0	13.35	2.38	39	6	11.3	13.35	2.38	39	3	8.77	684	0.69	2	2	1	1	0
1	30	28.3	31	2	1	0	0	0	1	0	0	0	1	0	0	0	0	0	0	1	0	0	7	0.87	35	3	8.6	7	0.87	35	6	7.19	911	1	1	0	1	0	0
1	35	21.3	35	1	2	1	0	0	1	0	0	0	0	0	0	0	0	0	0	1	0	0	12.12	5.38	56	4	9.9	12.12	5.38	56	3	6.17	1314	0.57	2	2	1	1	0
1	26	20.8	31	1	2	1	0	0	0	0	0	0	0	0	0	0	0	0	1	0	0	0	7.59	6.43	29	13	16.4	6.62	5.36	44	9	6.45	796	0.99	3	3	1	0.666667	0
3	33	28.1	35	8	1	0	0	0	0	0	0	1	0	0	0	0	1	0	0	0	0	0	9.28	5.41	48	23	15.4	9.58	5.41	48	10	0.35	1085	0.49	4	4	3	0.5	0
2	24	28.8	26	3.2	1	1	0	0	0	0	0	0	0	0	0	0	1	0	0	0	0	0	6.8	7.36	51	60	14.8	5.07	7.36	51	27	2.74	2578	1.06	8	8	2	0.625	0
1	31	24.1	29	7	1	1	0	0	0	0	0	0	0	0	0	0	1	0	0	0	0	0	5.41	5.51	15	17	14.8	5.41	5.51	15	9	1.62	1056	0.71	7	7	2	1	0
1	36	28.8	36	5	1	0	0	0	0	1	0	0	0	0	0	0	1	0	0	0	0	0	9.81	3.4	35	19	9.5	9.81	3.4	35	11	1.21	608	0.66	1	1	1	1	0
2	38	23.6	35	2.1	2	1	0	0	0	0	0	0	0	0	0	0	1	0	0	0	0	0	8.3	4	74	3	28.4	8.3	2.21	74	4	0.72	881	0.56	3	3	1	0	0
1	39	23.8	38	12	2	0	0	0	0	1	0	0	1	0	0	0	1	0	0	0	0	0	6.51	4.1	56	4	5.8	6.51	4.1	56	4	1.59	1691	0.64	3	3	3	1	0
1	33	21.1	34	6	2	0	1	0	0	0	0	0	0	0	0	0	1	0	0	0	0	0	9.69	5.96	38	16	22.5	9.69	3.96	38	13	1.55	8873	1.37	9	9	1	0.888889	0
1	25	25.6	28	3.3	1	1	0	0	1	0	0	0	0	0	0	0	1	0	0	0	0	0	12.37	5.91	43	12	34.67	10.23	5.91	37	10	1.45	1619	0.64	6	6	1	1	0
1	36	23.6	39	0.5	2	0	0	0	1	0	0	0	0	0	0	0	1	0	0	0	0	0	8.86	3.11	44	2	16.5	8.86	3.11	44	4	0.79	478	0.33	2	2	1	0	0
2	37	20	34	8.2	1	0	0	0	1	0	0	0	0	0	0	0	1	0	0	0	0	0	8.92	5.51	76	7	9.54	8.92	5.51	76	7	0.8	1056	0.82	1	1	3	0	0
1	30	22.5	30	7	2	1	0	0	0	0	0	0	0	0	0	0	1	0	0	0	0	0	7.92	3.85	25	5	13.4	7.92	3.85	25	5	0.26	401	0.36	5	5	1	0.8	0
1	31	19.7	31	4	1	1	0	0	0	0	0	0	0	0	0	0	0	1	0	0	0	0	8.48	7.64	46	30	15.5	8.48	7.64	46	24	1.48	2163	1.04	13	13	1	0.846154	0
1	23	18.4	52	2	2	1	0	0	0	0	0	0	0	0	0	0	0	1	0	0	0	0	8.16	6.49	31	24	9.3	8.16	6.49	31	27	1.74	7559	1.46	17	17	1	1	0
1	31	21.6	30	3	2	0	0	1	1	0	0	0	0	0	0	0	0	1	0	0	0	0	8.01	3.31	28	7	22.5	8.01	3.31	28	12	3.93	2700	1.34	8	8	1	0.75	0
1	28	21.6	33	4.1	2	0	1	0	0	0	0	0	0	0	0	0	0	1	0	0	0	0	5.75	4.9	34	23	11.6	5.75	4.9	34	13	4.4	3273	1.61	6	6	1	0.833333	0
1	30	30.1	28	4	1	0	1	0	0	0	0	0	0	0	0	0	0	1	0	0	0	0	4.53	7.5	31	35	15.2	4.83	7.44	42	19	2.85	1883	1.04	8	8	1	0.625	0
1	21	23.9	23	4.3	1	0	0	0	1	0	0	0	0	0	0	0	0	1	0	0	0	0	3.55	5.28	82	12	20.8	6.85	1.88	46	14	3.4	1009	0.71	1	1	1	0	0
1	33	23.3	33	2	1	0	0	0	0	0	1	0	0	0	0	0	0	1	0	0	0	0	5.58	1.52	46	28	9.9	5.58	1.52	46	28	2.82	1543	1.09	10	7	3	0.875	0
1	28	30.7	29	6	1	1	0	0	0	0	1	0	1	0	0	0	0	1	0	0	0	0	5.36	2.3	28	40	6.6	5.36	2.3	28	42	2.06	5609	1.28	23	22	2	0.608696	0
1	28	28.4	31	6.2	1	0	0	0	0	0	1	0	0	0	0	0	0	1	0	0	0	0	5.52	4.22	27	19	25.3	5.52	4.22	27	32	3.88	3354	1.58	10	9	2	0.7	0
1	27	23.5	29	3.3	1	0	1	0	0	0	0	0	0	0	0	0	0	1	0	0	0	0	7.67	3.89	53	4	28.8	8.07	4.58	47	10	5.29	1775	1.36	4	4	1	0.75	0
1	26	21.9	31	4.2	2	1	0	0	0	0	0	0	0	0	0	0	0	1	0	0	0	0	6.99	7.07	34	31	19.3	6.99	7.07	34	39	5.88	5109	1.36	11	11	1	0.818182	0
2	27	26.3	29	4.5	1	1	0	0	0	0	0	0	0	0	1	0	0	0	0	0	0	0	3.76	1.04	11	13	23	3.76	1.04	11	13	1	833	1.03	5	5	2	0.875	0
1	30	20.9	33	4	1	0	0	0	0	0	1	0	0	0	1	0	0	0	0	0	0	0	2.73	0.54	34	42	17.34	2.73	0.54	34	16	0.72	4983	2.11	16	16	3	0.875	0
1	30	20.4	27	3	2	1	0	0	0	0	0	0	0	0	1	0	0	0	0	0	0	0	6.06	4.93	70	24	7.8	6.06	4.93	70	9	7.66	3250	1.37	11	11	1	0.545455	0
2	32	20.2	31	1.3	2	0	1	0	0	0	1	0	0	0	1	0	0	0	0	0	0	0	5.72	3.06	39	39	23	2.39	0.37	9	30	0.29	2362	1.66	10	10	2	0.7	0
1	26	22.8	28	3	2	1	0	0	0	0	0	0	1	0	1	0	0	0	0	0	0	0	9.12	15.63	71	60	11	4.58	0.77	22	32	0.53	9213	3.16	20	20	1	1	0
3	30	19	30	1.4	2	1	0	0	1	0	0	0	0	0	0	0	0	0	0	1	0	0	5.53	2.61	80	2	29.7	5.53	2.61	80	5	4.21	262	0.73	1	1	1	1	0
3	34	26.2	37	7.2	1	1	0	0	1	0	0	0	0	0	0	0	0	0	1	0	0	0	7.05	8.33	42	5	17.6	7.05	8.33	42	3	4.88	366	0.28	1	1	1	0	0
1	40	24.56	42	1	2	1	0	0	1	0	0	0	1	0	0	0	0	0	1	0	0	0	7.49	2.62	29	4	9.5	7.49	2.62	29	6	2.54	684	0.38	2	2	1	1	0
2	34	22.4	32	3.3	1	0	0	0	0	0	1	0	0	0	0	0	0	0	0	1	0	0	10.95	4.89	42	8	11.81	10.95	4.89	42	2	2.38	405	0.58	2	2	1	1	0
2	36	27.8	33	1.2	2	0	0	0	1	0	0	0	1	0	0	0	1	0	0	0	0	0	7.76	4.4	51	3	15.1	7.76	4.4	51	3	0.98	387	0.5	1	1	1	1	0
2	41	26.6	44	10	2	0	0	0	1	0	0	0	1	0	0	0	1	0	0	0	0	0	9.12	4.33	53	2	11.8	9.12	4.33	53	8	2.52	660	1.25	3	3	1	1	0
1	32	20.3	37	1.5	1	0	0	0	0	0	1	0	0	0	0	0	1	0	0	0	0	0	6.82	6.29	53	10	32.8	6.82	6.29	53	5	0.84	1489	1.43	8	8	3	0.5	0
1	24	21	26	2	1	1	0	0	0	0	0	0	0	0	0	0	1	0	0	0	0	0	7.88	3.34	52	14	14.4	7.88	3.34	52	7	0.17	1790	1.49	9	9	1	0.888889	0
1	31	24.2	32	2.1	1	0	0	0	0	0	0	1	0	0	0	0	0	1	0	0	0	0	8.56	3.81	27.68	12	13.7	9.09	4.18	25	15	2	1051	0.6	5	5	1	1	0
1	28	20.3	31	3	1	1	0	0	0	0	0	0	0	0	0	0	0	1	0	0	0	0	7.17	4.81	29	24	19.8	7.17	4.81	29	12	5.32	3561	1.26	10	8	1	0.7	0
1	28	21.1	28	4.2	1	0	0	0	0	0	0	1	0	0	0	0	0	1	0	0	0	0	6.68	3.87	27	18	18	6.68	3.87	27	27	3.41	4748	0.96	14	12	1	0.714286	0
2	30	29.4	28	8.3	1	1	0	0	0	0	0	0	1	0	0	0	0	1	0	0	0	0	5.04	2.8	30	27	27.2	5.04	2.8	30	22	2.06	2815	0.76	15	15	1	0.866667	0
1	31	21.9	30	4.5	1	1	0	0	0	0	0	0	0	0	0	0	0	1	0	0	0	0	8.09	2.78	26	19	20.7	7.45	3.47	42	19	2.34	2821	0.9	8	8	1	0.625	0
1	26	25.1	27	3.2	1	0	1	0	0	0	0	0	0	0	0	0	0	1	0	0	0	0	4.85	3.49	44	15	16.8	6.57	10.12	15	35	5.99	6626	2.39	13	8	3	0.625	0
1	30	23.6	30	2	2	1	0	0	0	0	0	0	0	0	0	0	0	1	0	0	0	0	5.06	5.98	41	29	7	5.06	5.98	41	25	3.78	9436	2.21	13	13	1	1	0
1	29	22.3	29	4	1	0	0	0	0	0	0	1	0	0	0	0	0	1	0	0	0	0	7.93	4.92	74	25	12.6	9.17	4.96	46	16	2.52	1425	0.71	5	5	1	0.4	0
1	29	22.5	30	4	2	1	0	0	0	0	0	0	0	0	0	0	0	1	0	0	0	0	6.68	3.68	29	9	7.6	6.68	3.68	29	26	10.39	1343	0.98	4	4	1	0.5	0
1	29	21.45	30	3.3	1	0	0	0	0	0	1	0	0	0	0	0	0	1	0	0	0	0	8.09	4.26	41	5	16.9	9.86	3.7	35	6	4.23	2319	1.06	5	5	1	0.6	0
1	25	24	32	1.4	2	1	0	0	0	0	0	0	0	0	0	0	0	1	0	0	0	0	6.65	4	20.7	19	12.8	7.08	3.48	46	19	2.83	2918	1.51	11	9	1	0.636364	0
1	30	22	36	0.4	2	1	0	0	0	0	0	0	0	0	0	0	0	1	0	0	0	0	8.2	4.69	17	12	10.3	8.14	3.83	24	17	2.64	2633	3.44	12	12	1	0.916667	0
1	29	20.19	31	5.2	1	1	0	0	0	0	1	0	0	0	0	0	0	1	0	0	0	0	6.47	2.89	51	21	15.8	7.34	3.98	49	10	2.36	4392	1.21	9	7	2	1	0
1	29	17.6	28	2.5	2	0	1	0	0	0	0	0	0	0	0	0	0	1	0	0	0	0	13	4.67	40	19	14.2	14.27	3.68	37	9	2.07	2837	2.49	5	5	1	0.8	0
1	36	26.2	29	2	2	0	1	0	0	0	0	0	1	0	0	0	0	1	0	0	0	0	9.28	5.66	59	21	10.7	9.44	5.82	29	15	2.61	1762	0.57	6	6	1	0.833333	0
4	33	23.6	40	2	2	1	0	0	1	0	0	0	0	0	1	0	0	0	0	0	0	0	3.23	1.95	32	12	11.6	2.36	0.52	48	16	0.45	1097	0.59	7	7	3	1	0
2	35	25	30	3	1	0	1	0	0	0	0	0	0	0	1	0	0	0	0	0	0	0	4.77	4.28	21	30	8.9	4.2	0.18	19	30	0.34	766	1.13	3	3	1	0.333333	0
1	32	25.2	36	2	2	1	0	0	0	0	0	0	0	0	0	0	0	0	1	0	0	0	10.04	3.86	33	15	12.7	10.04	3.86	33	8	0.62	790	0.85	3	3	1	0.666667	0
2	30	22.5	30	7	2	1	0	0	0	0	0	0	0	0	0	0	0	0	1	0	0	0	9.25	3.46	28	6	13.4	9.25	3.46	28	6	2.32	616	0.91	5	5	1	0.8	0
1	31	24.8	30	3.3	1	0	0	0	1	0	0	0	0	0	0	0	0	0	1	0	0	0	11.04	9.51	51	7	5.9	12.97	13.41	663	5	8.2	1831	1.65	2	2	1	1	0
5	33	20.2	45	6	1	0	0	1	1	0	1	0	0	0	0	0	0	0	0	1	0	0	13.59	4.61	99	7	17.5	13.59	4.61	99	8	9.47	1085	1.12	1	1	3	1	0
3	27	22	25	1.4	1	0	0	0	1	0	0	0	0	0	0	0	0	0	0	1	0	0	15.72	3.29	41	4	27.9	15.54	3.34	58	2	9.15	272	0.54	1	1	1	0	0
2	41	20.7	40	5	2	0	0	0	0	0	1	0	1	0	0	0	1	0	0	0	0	0	7.17	3.45	70.53	15	14.1	13.87	3.04	46	9	0.71	1247	0.68	4	4	3	1	0
3	33	22	30	4	1	0	0	0	1	0	0	0	0	0	0	0	1	0	0	0	0	0	6.38	1.84	41	2	8.1	11.64	1.74	45	8	0.21	630	0.65	5	3	3	0.666667	0
1	27	19.15	31	8	1	0	0	0	0	0	1	0	0	0	0	0	1	0	0	0	0	0	9.69	3.43	15	15	16.8	9.69	3.43	15	9	0.32	1161	0.94	6	6	1	0	0
2	26	16.9	29	4	1	1	0	0	0	0	0	0	0	0	0	0	1	0	0	0	0	0	9.61	5.21	37	12	19.5	9.48	6.66	48	18	4.37	3592	0.62	5	5	1	1	0
2	36	23.6	39	3	2	0	0	0	1	0	0	0	1	0	0	0	1	0	0	0	0	0	8.86	3.11	44	3	16.5	8.17	2.58	35	9	1.34	1332	0.86	2	2	1	0	0
1	45	22.9	35	2.3	1	0	0	0	0	0	0	0	1	0	0	0	1	0	0	0	0	0	10.9	6.1	73	14	16.9	10.9	6.1	73	11	0.89	2363	0.64	7	7	1	1	0
3	38	23.6	35	2	2	1	0	0	1	0	0	0	1	0	0	0	1	0	0	0	0	0	9.02	3.81	35	3	28.4	9.02	3.81	35	6	0.99	665	0.35	3	3	1	0	0
1	29	20.2	28	1.4	1	0	0	0	1	0	0	0	0	0	0	0	1	0	0	0	0	0	10.49	1.72	32	1	25.4	10.49	1.72	32	2	0.87	388	0.88	2	2	1	0.5	0
1	39	19.5	39	6	1	1	0	0	1	0	0	0	0	0	0	0	1	0	0	0	0	0	8.23	4.63	34.09	5	7.9	8.23	4.63	34.09	5	0.94	1606	1.5	2	0	1	0	0
3	28	20.3	28	3.3	1	0	0	0	1	0	0	0	0	0	0	0	1	0	0	0	0	0	7.74	1.66	38	9	13.9	7.74	1.66	38	4	0.49	517	0.4	1	1	1	1	0
3	41	26.6	44	10	2	1	0	0	0	0	0	0	1	0	0	0	1	0	0	0	0	0	9.12	4.33	53	2	11.8	10.95	3.7	39	13	0.77	325	0.52	3	3	1	1	0
1	27	26.7	31	3	1	0	1	0	0	0	0	0	0	0	0	0	0	1	0	0	0	0	7.04	13.79	67	55	11.4	7.04	13.79	67	32	7.8	8918	1.65	13	13	1	0.692308	0
1	32	25	33	1.5	2	1	0	0	0	0	0	0	0	0	0	0	0	1	0	0	0	0	6.08	3.96	35	20	21.6	8.05	3.48	54	17	2.88	1528	0.72	8	8	1	0.625	0
1	30	26.1	30	2	1	1	0	0	0	0	0	0	0	0	0	0	0	1	0	0	0	0	6.36	6.26	93	36	10.5	6.23	5.72	61	13	6.76	1507	0.55	4	4	1	1	0
1	29	22.5	31	1.2	1	0	0	0	0	0	0	1	0	0	0	0	0	1	0	0	0	0	7.79	10.58	23	9	5.9	7.79	10.58	23	22	2.25	2862	2.12	13	11	1	0.769231	0
1	26	27.3	29	3	2	1	1	0	0	0	0	0	0	0	0	0	0	1	0	0	0	0	6.72	3.12	38	21	18.9	6.72	3.12	38	20	9.97	2287	1.24	8	8	1	0.75	0
1	29	25.24	28	2	1	0	0	0	0	0	0	1	0	0	0	0	0	1	0	0	0	0	5.92	9.27	96	22	15.6	5.92	9.27	96	35	8.33	8694	2.76	18	18	1	0.5	0
1	29	21.1	30	4	1	0	0	0	0	0	0	1	0	0	0	0	0	1	0	0	0	0	9.33	3.51	69	8	14.2	6.27	3.21	81	5	4.25	1082	0.87	2	2	1	1	0
4	30	19	30	1	2	1	0	0	1	0	0	0	0	0	0	0	0	1	0	0	0	0	7.87	2.97	55	2	29.7	7.14	2.87	65	2	2.24	221	0.3	1	1	1	1	0
1	32	25.51	33	2.5	2	0	0	0	0	0	0	0	1	0	0	0	0	1	0	0	0	0	5.4	2.52	34	16	22.9	5.4	2.52	34	22	3.21	1722	0.72	11	9	1	0.272727	0
2	28	20.6	29	1	2	0	1	0	0	0	0	0	0	0	1	0	0	0	0	0	0	0	8.92	3.55	34	31	19.4	2.57	1.24	23	16	1.11	1987	0.92	9	6	2	0.333333	0
1	30	28.4	32	4	1	0	1	0	0	0	0	0	0	0	1	0	0	0	0	0	0	0	2.27	4.12	41.01	28	14.3	3.46	1.15	20	23	0.82	2253	0.91	9	9	1	1	0
1	24	19.1	25	1	2	0	0	0	0	0	1	0	0	0	1	0	0	0	0	0	0	0	11.89	4.16	34	25	9.2	2.13	1.05	24	13	0.93	1118	0.77	6	6	3	0.5	0
1	29	21.1	28	4	1	0	1	0	0	0	0	0	0	0	1	0	0	0	0	0	0	0	2.87	2.61	108	60	6.2	3.04	0.5	14	19	1.62	6087	1.43	12	12	1	1	0
1	30	21.5	29	1.5	1	1	1	0	0	0	0	0	0	0	1	0	0	0	0	0	0	0	5.86	3.71	55	25	29.6	2.37	0.31	19	10	0.18	7553	2.05	14	14	1	0.785714	0
1	39	19.8	48	1	1	0	0	0	1	0	0	0	0	0	0	0	0	0	0	1	0	0	15.71	7.33	42	3	21.4	15.2	7.33	42	3	11.67	1543	1.07	3	2	3	0.5	0
1	31	34.3	33	3.2	2	0	0	0	1	0	0	0	0	0	0	0	0	0	0	1	0	0	7.9	2.07	58	8	11.6	9	1.23	49	3	4	829	0.77	2	2	1	1	0
1	25	22	27	1.5	1	0	0	0	1	0	0	0	0	0	0	0	0	0	0	1	0	0	8.13	3.39	76.76	6	14.5	7.26	4.62	142	9	6.8	448	0.77	1	1	1	0	0
1	27	24.3	29	2	1	0	0	0	0	0	1	0	0	0	0	0	1	0	0	0	0	0	8.8	6.28	33	9	9.6	8.8	6.28	33	12	0.93	799	0.25	4	4	3	0.75	0
1	29	21.88	26	1	1	1	0	0	0	0	0	0	0	0	0	0	1	0	0	0	0	0	8.67	2.56	35	10	7.1	8.67	2.56	35	6	0.28	640	0.67	3	3	1	1	0
1	28	18.6	29	1	2	0	0	0	1	0	0	0	0	0	0	0	1	0	0	0	0	0	7.6	2.98	33	5	11.2	7.88	4.81	20	3	0.83	637	0.27	2	2	1	1	0
1	38	23.2	36	1	2	1	0	0	1	0	0	0	0	0	0	0	1	0	0	0	0	0	10.25	4.46	62	10	10.8	10.48	5.05	44	7	1.21	2118	0.84	6	6	1	0.666667	0
1	27	30.2	30	5	1	1	0	0	0	0	0	0	0	0	0	0	1	0	0	0	0	0	6.34	4.97	56	8	15.5	6.34	4.97	56	4	3.01	617	0.7	2	2	1	1	0
1	28	21.1	29	1	1	1	0	0	0	0	0	0	0	0	0	0	0	1	0	0	0	0	6.9	5.38	57	24	16	6.9	5.38	57	9	0.87	1773	1.37	8	8	1	1	0
4	41	26.67	44	10	2	1	0	0	1	0	0	0	0	0	0	0	0	1	0	0	0	0	9.91	3.54	55	10	8.9	9.91	3.54	55	10	3.03	649	0.9	3	3	1	1	0
1	29	19.76	30	0.5	2	1	0	0	0	0	0	0	0	0	0	0	0	1	0	0	0	0	6.83	2.68	33	24	17.8	6.83	2.68	33	16	2.57	2124	0.73	5	5	1	0.8	0
1	28	28.54	31	5	1	1	0	0	0	0	1	0	0	0	0	0	0	1	0	0	0	0	4.78	3.06	37	21	24.6	4.78	3.06	37	17	2.36	6043	2.3	9	8	3	0.875	0
2	30	17.6	29	2	2	0	1	0	0	0	0	0	0	0	0	0	0	1	0	0	0	0	10.51	4.35	42	19	14.2	10.51	4.35	42	16	1.43	3771	1.49	5	5	1	0.8	0
1	26	29.4	27	1	1	0	0	0	0	0	1	0	0	0	0	0	0	1	0	0	0	0	5.81	10.47	56	44	7.3	5.81	10.47	56	25	12.43	2838	1.01	9	6	3	0.833333	0
1	28	24.8	27	2	1	1	1	0	0	0	0	0	0	0	0	0	0	1	0	0	0	0	6.16	4.73	48	26	6.2	6.16	4.73	48	28	3.9	6426	1.08	16	16	1	0.6875	0
1	29	22	29	2	2	0	0	0	0	0	0	1	0	0	0	0	0	1	0	0	0	0	8.69	8.25	63	25	14.95	8.69	8.25	63	15	7.27	5832	1.64	13	12	1	0.769231	0
1	34	18.66	34	1	2	0	0	0	0	0	0	1	0	0	0	0	0	1	0	0	0	0	8.3	6.37	59	23	14.1	8.3	6.37	59	19	3.05	1894	0.68	7	7	1	0.571429	0
1	29	21.3	29	2.8	1	1	0	0	0	0	0	0	0	0	0	0	0	1	0	0	0	0	11.98	6.85	41	22	12.1	11.98	6.85	41	22	5.83	4016	1.98	6	4	1	0.666667	0
1	27	18.5	28	1	1	0	1	0	0	0	1	0	0	0	0	0	0	1	0	0	0	0	7.55	6.85	53	28	16.4	7.55	6.85	53	16	10.09	1230	0.98	4	4	3	0.75	0
1	28	19.8	30	3	1	0	0	0	0	0	0	1	0	0	0	0	0	1	0	0	0	0	7.64	9.5	51	20	12.2	6.2	11.15	33	18	4.5	4026	2.18	12	11	1	0.666667	0
1	30	20.83	34	3	1	1	0	0	0	0	0	0	0	0	0	0	0	1	0	0	0	0	7.49	4.82	52	31	14.6	7.49	4.82	52	27	2.5	8362	1.75	18	18	1	0.944444	0
2	29	24.2	29	2	1	0	0	0	0	0	0	1	0	0	0	0	0	1	0	0	0	0	7.71	6.47	64	12	17.5	7.71	6.47	67	15	1.66	2685	0.92	7	5	3	1	0
1	23	22.4	28	4	2	1	0	0	0	0	0	0	0	0	0	0	0	1	0	0	0	0	5.13	2.28	22.4	29	16.4	5.13	2.28	40	11	1.99	1885	0.74	6	6	1	0.5	0
1	28	18.6	28	2	1	1	0	0	0	0	0	0	0	0	0	0	0	1	0	0	0	0	7.21	4.86	28	20	7.4	7.21	4.86	28	17	5.08	2983	1.54	8	8	3	0.875	0
1	31	29.8	31	2	1	0	1	0	0	0	0	0	0	0	0	0	0	1	0	0	0	0	5.56	4.44	42	31	11.2	7.01	7.39	68	35	11.71	4220	1.04	12	11	3	0.909091	0
1	28	23.9	30	2.5	1	0	0	0	0	0	1	0	0	0	0	0	0	1	0	0	0	0	7.12	5.06	35	30	12.6	7.78	3.98	54	9	1.96	1768	0.76	5	5	3	1	0
1	26	20.45	27	3.5	2	0	0	0	0	0	0	0	1	0	0	0	0	1	0	0	0	0	5.95	5.77	46	17	25.4	5.96	5.77	46	11	6.01	3244	0.65	15	15	1	1	0
1	35	20.2	37	3.3	2	0	0	0	0	0	0	1	0	0	0	0	0	1	0	0	0	0	6.73	4.51	87	24	10.4	6.73	4.51	87	17	3.77	3280	0.51	7	7	1	0.285714	0
1	28	26.4	31	2.5	1	0	0	0	0	0	0	1	0	0	0	0	0	1	0	0	0	0	7.48	3.7	24	20	11.3	7.48	3.7	24	15	1.87	1257	0.93	8	8	1	1	0
1	29	25.9	31	3	2	1	0	0	0	0	0	0	0	0	0	0	0	1	0	0	0	0	5.44	7.72	76	21	6.6	4.41	3.76	39	21	5.59	2292	1.23	12	12	1	1	0
1	29	27.05	30	1.5	1	0	1	0	0	0	0	0	0	0	0	0	0	1	0	0	0	0	6.14	5.93	53	21	32.3	6.14	5.93	53	14	4.36	3312	0.85	9	8	1	0.888889	0
1	21	31.1	25	2	1	1	1	0	0	0	0	0	0	0	0	0	0	1	0	0	0	0	3.14	1.41	35	45	12	3.14	1.41	35	26	1.83	2485	0.47	16	16	1	0.6875	0
1	25	26.4	26	2	1	0	1	0	0	0	1	0	0	0	0	0	0	1	0	0	0	0	6.61	2.41	39	30	5.3	6.61	2.41	39	30	1	3233	0.44	10	10	1	0.9	0
1	24	26.95	27	3	1	0	0	0	0	0	0	1	0	0	0	0	0	1	0	0	0	0	5.45	3.69	39	8	17.7	5.45	3.69	39	8	4.39	2430	0.49	8	8	3	1	0
1	31	20.2	30	5	1	0	0	0	1	0	0	0	0	0	0	0	0	0	0	1	0	0	10.09	2.97	31	1	10.1	9.86	3.38	36	2	6.41	457	0.68	1	1	3	1	0
4	33	22	30	4	1	0	0	0	1	0	0	0	0	0	0	0	0	0	1	0	0	0	12.77	1.82	23	2	8.1	12.77	1.82	23	6	3.35	409	0.62	5	3	3	0.666667	0
2	39	23.2	36	1.2	2	1	0	0	1	0	0	0	0	0	0	0	0	0	0	1	0	0	11.68	6.58	66	10	10.8	11.68	6.58	66	5	6.15	3979	1.53	6	6	1	0.666667	0
2	29	21.1	27	0.33	2	1	0	0	0	0	0	0	0	0	0	0	0	0	0	1	0	0	8.05	4.97	52	11	26.7	8.2	3.92	37	11	1.98	1404	0.69	3	3	3	1	0
3	33	21.5	36	5.5	1	0	0	0	0	0	0	1	0	0	0	0	0	0	1	0	0	0	5.32	1.29	54	14	23.5	5.32	1.29	54	16	1.08	1373	0.47	5	0	3	0.6	0
1	38	27.3	37	1	2	1	0	0	0	0	0	0	0	0	0	0	0	0	0	1	0	0	7.79	2.32	26	12	11.2	7.79	2.32	26	2	4.47	763	0.37	2	2	1	0	0
2	30	19.8	31	5	1	1	0	0	0	0	1	0	0	0	0	0	0	0	1	0	0	0	7.09	5.6	39	21	15.8	7.09	5.6	39	11	4.78	4334	0.39	9	7	2	1	0
3	31	22.6	33	5	2	1	0	1	0	0	0	0	0	0	0	0	0	0	0	1	0	0	8.37	2.26	62	9	18.5	8.37	2.26	62	9	5.61	1962	0.55	6	6	1	0.333333	0
1	29	19.5	28	2	1	1	0	0	0	0	0	0	0	0	0	0	1	0	0	0	0	0	11.56	7.69	94	18	20.6	11.56	7.69	94	13	1.53	2820	2.52	7	7	1	1	0
1	45	28.4	32	2	2	1	0	0	0	0	0	0	0	0	0	0	1	0	0	0	0	0	7.62	4.28	51	11	22.3	7.62	4.28	51	8	0.38	603	0.71	2	2	1	1	0
1	38	22.6	40	2	2	1	0	0	0	0	0	0	0	0	0	0	1	0	0	0	0	0	10.26	5.16	52	11	11.2	10.26	5.16	52	6	0.84	924	0.07	3	3	1	0.666667	0
1	30	21.5	30	6.5	2	0	1	0	0	0	0	0	0	0	0	0	0	1	0	0	0	0	6.97	8.6	42	24	19.4	7.99	12.15	9	26	9.58	6559	1.36	12	12	1	1	0
2	30	21.1	30	4	1	0	0	0	0	0	0	1	0	0	0	0	0	1	0	0	0	0	9.14	4.12	52	8	14.2	9.14	4.12	52	7	2.81	1456	1.34	2	2	1	1	0
1	29	21.6	34	2.2	1	0	0	1	0	0	0	0	0	0	0	0	0	1	0	0	0	0	7.89	3.8	52	31	11.2	8.43	5.44	53	19	3.79	2259	0.84	11	11	1	0.909091	0
1	27	19.33	31	1	1	0	0	0	0	0	0	1	0	0	0	0	0	1	0	0	0	0	7.52	2.59	56	14	5.6	7.64	3.06	67	9	5.17	2765	1.41	9	9	1	1	0
2	46	22.9	36	2	1	0	0	0	0	0	0	0	1	0	0	0	0	1	0	0	0	0	7.52	5.48	42	14	16.9	7.52	5.48	42	19	7.28	2520	0.68	7	7	1	1	0
1	25	23.5	27	2	1	0	0	0	0	0	0	1	0	0	0	0	0	1	0	0	0	0	7.83	5.17	43	12	8.6	7.83	5.17	43	14	3.45	4651	1.07	9	8	1	0.666667	0
1	23	20.7	27	2.5	1	0	0	0	0	0	1	0	0	0	1	0	0	0	0	0	0	0	2.72	0.83	17	18	11	2.72	0.83	17	15	1	6935	2.21	22	21	1	0.727273	0
1	28	23.4	32	2	2	1	1	0	0	0	0	0	0	0	1	0	0	0	0	0	0	0	8.25	14.17	43	20	16.6	4.19	0.79	12	7	3.27	3489	1.52	8	8	1	0.75	0
1	30	24.65	30	5.2	1	0	1	0	0	0	0	0	0	0	1	0	0	0	0	0	0	0	2.93	1.07	24	19	10	2.93	1.07	24	19	2.71	1.75	0.42	10	7	3	0.714286	0
2	35	21.3	35	1.4	2	1	0	0	1	0	0	0	0	0	0	0	0	0	1	0	0	0	8.65	4.42	65	5	9.9	8.65	4.42	65	6	4.24	505	0.36	2	2	1	1	0
4	29	21.9	29	2.5	1	1	0	0	0	0	0	0	0	0	0	0	0	0	0	1	0	0	13.2	4.89	22	5	16.6	13.2	4.89	22	5	7.23	956	0.63	5	5	1	0.2	0
2	31	24.8	31	3.6	1	0	0	0	1	0	0	0	0	0	0	0	0	0	0	1	0	0	10.35	8.48	50	3	5.9	10.35	8.48	50	3	1.41	621	0.32	2	2	1	1	0
1	32	27	33	1	1	0	0	0	1	0	0	0	0	0	0	0	0	0	1	0	0	0	9.65	2.55	33	6	4.3	7.49	3.02	29	7	3.86	894	1.01	6	6	1	0.5	0
2	30	28.3	31	2.4	1	0	0	0	1	0	0	0	0	0	0	0	0	0	1	0	0	0	7	0.87	35	6	8.6	5.66	0.9	20	4	0.97	308	0.51	1	0	1	0	0
1	30	23.61	39	9	2	0	0	0	0	0	1	0	0	0	0	0	0	1	0	0	0	0	4.7	2.76	41	25	21.8	4.7	2.76	41	11	4.67	4570	1.23	16	16	1	1	0
1	29	25.2	30	1	2	1	0	0	0	0	1	0	0	0	0	0	1	0	0	0	0	0	5.46	2.56	43	10	11.4	5.46	2.56	43	4	1.52	1125	1.13	5	5	1	1	0
1	29	20.4	29	2	1	0	0	0	0	0	1	0	0	0	0	0	0	0	0	0	0	1	7.12	4.51	24	14	16.1	7.12	4.51	24	10	2.39	727	0.42	6	6	1	1	0
1	27	25.7	26	0.5	1	0	1	0	0	0	0	0	0	0	0	1	0	0	1	0	0	0	5.26	11.39	54	60	23.6	5.26	11.39	54	36	4.72	5760	0.98	11	10	1	0.272727	1
1	28	17.3	28	4	1	1	0	0	0	0	0	0	0	0	0	0	0	1	0	0	0	0	9.63	7.63	75	12	15.1	9.63	7.63	75	12	2.57	2601	1.53	8	8	3	1	1
2	32	17.6	33	1.2	2	0	0	0	0	0	0	1	0	0	0	0	0	0	0	1	0	0	9.92	3.9	56	6	17.4	9.92	3.9	56	6	5.8	1174	1.41	4	4	1	1	1
2	31	29.9	35	3.5	1	0	0	0	0	0	0	1	1	0	0	0	0	0	0	0	0	1	7.54	2.76	28	13	15.5	7.54	2.76	28	13	3.5	776	3.5	6	6	1	0.5	1
1	25	23.4	29	2	1	0	0	1	0	0	1	0	0	0	0	0	0	1	0	0	0	0	8.52	5.71	50	13	26.9	8.52	5.71	50	13	2.98	1821	1.02	6	6	1	0.666667	1
1	26	19.9	27	1.7	1	0	0	0	0	0	0	1	0	0	0	0	0	0	1	0	0	0	5.94	6.33	72	14	7.3	5.94	6.33	72	14	2.63	1713	1.15	6	6	1	1	1
2	28	28.4	29	4	1	1	0	0	0	0	1	0	0	0	0	0	0	1	0	0	0	0	8.15	11.94	53	19	19.1	8.15	11.94	53	19	5.63	3347	1.45	10	10	2	1	1
1	26	33.06	27	1.6	2	1	0	0	0	0	0	0	0	0	0	0	0	1	0	0	0	0	6.78	2.72	53	21	8.3	6.78	2.72	53	21	0.95	3449	1.44	11	11	1	1	1
1	31	29.3	37	3	2	1	1	0	0	0	0	0	0	0	0	0	0	1	0	0	0	0	5.12	6	31	40	31	5.12	6	31	40	2.4	5421	0.4	19	19	1	1	1
1	28	22.5	30	2	1	0	0	0	0	0	1	0	0	0	0	0	0	1	0	0	0	0	7.93	9.19	41	21	6	7.08	7.09	59	20	3.08	9165	1.18	15	11	3	1	1
1	28	20.6	29	2.4	1	0	0	0	0	0	1	0	0	0	0	0	0	1	0	0	0	0	9.46	7.85	31	18	10.9	10.07	6.75	58	18	7.23	6675	1.19	7	7	3	0.714286	1
3	29	19.5	31	7.5	1	0	0	0	0	0	1	0	0	0	0	0	0	1	0	0	0	0	7.78	3.81	36	18	32.5	7.53	5.05	41	25	5.79	2516	1.86	9	7	1	0.666667	1
2	30	20.1	32	1.8	2	0	0	0	0	0	1	0	1	0	0	0	0	1	0	0	0	0	7.31	8	26	25	8.3	7.31	8	26	23	6.08	9001	1.89	17	17	3	0.764706	1
2	29	21.1	28	3.5	2	0	0	0	0	0	0	1	0	0	0	0	1	0	0	0	0	0	11.73	8.52	50.52	18	12.1	11.68	7.2	43	10	1.17	1172	0.91	3	3	3	1	1
1	34	24	33	1.2	1	0	0	0	0	0	1	0	0	0	0	0	0	1	0	0	0	0	4.63	4.71	56	15	9.7	7.25	4.93	21	13	3.92	2178	1.91	9	9	1	0.666667	1
1	29	18.2	30	2	1	0	0	0	0	0	0	1	0	0	0	0	0	1	0	0	0	0	8.07	7.29	4.86	9	19	9.03	4.21	39	13	4.04	3113	4.04	6	6	2	1	1
1	26	26.4	26	4	2	1	0	0	0	0	0	0	0	0	0	0	0	1	0	0	0	0	7.62	2.68	31	51	15.1	7.62	2.68	31	21	4.45	1305	1.45	9	9	1	1	1
2	32	20.2	31	3	1	0	0	0	0	0	1	1	0	0	0	0	0	1	0	0	0	0	7.81	3.42	41	19	9.8	8.99	4.11	40	14	2.72	4781	0.95	11	11	1	0.818182	1
1	28	26	29	3.5	1	0	0	0	0	0	0	1	0	0	0	0	0	1	0	0	0	0	7.8	3.13	16	19	9.1	8.02	4.27	34	19	0.72	1126	0.72	6	6	1	0.166667	1
1	29	23.9	33	2.5	1	0	0	0	0	0	0	0	1	0	0	0	0	0	0	1	0	0	7.12	5.06	35	30	12.6	8.68	5.46	21	7	4.56	4437	1.29	7	5	3	0.8	1
1	26	28.2	29	4.5	1	0	1	0	0	0	0	0	0	0	0	0	0	1	0	0	0	0	5.22	6.83	5.76	26	12.4	6.15	6.75	24	27	1.26	11049	1.26	14	13	1	0.428571	1
2	37	23.6	36	0.33	1	0	1	0	0	0	0	0	0	0	0	0	0	0	1	0	0	0	10.35	2.22	67	8	20.9	8.12	3.36	23	8	4.06	1275	1.02	3	3	1	0.666667	1
2	31	17.5	30	1	2	1	0	0	0	0	0	0	1	0	0	0	1	0	0	0	0	0	6.77	6.25	33	15	16	7.59	5.79	19	15	0.72	8153	2.48	14	14	1	1	1
1	29	23.4	29	3.3	2	0	0	0	0	0	0	1	0	0	0	0	0	0	1	0	0	0	6.78	1.98	23.7	33	15	7.89	2.77	38	11	2.9	1071	2.64	5	3	3	0.2	1
1	30	22.2	30	4	1	0	0	1	0	0	1	0	0	0	0	0	0	0	1	0	0	0	7.27	2.92	15	8	34.9	7.86	3.1	41	9	2.42	1063	0.71	3	3	3	0.666667	1
1	30	19.2	34	2	1	1	1	0	0	0	0	0	0	0	0	0	0	1	0	0	0	0	5.61	4.39	22	13	16.6	7.97	4.13	37	13	1.38	4138	1.38	9	9	1	0.888889	1
1	31	26	32	3	1	0	1	0	0	0	0	0	0	0	1	0	0	0	0	0	0	0	7.12	2.55	32	38	17.7	3.17	0.3	26	20	0.37	536	0.43	3	3	1	0.666667	1
1	30	25	33	7	1	0	1	0	0	0	0	0	0	0	0	0	0	1	0	0	0	0	10.7	14.47	39	37	4.8	10.7	14.47	39	26	10.68	7828	2.5	8	8	2	1	1
3	30	20	30	7	1	0	0	0	0	0	0	0	1	0	0	0	0	1	0	0	0	0	8.94	7.18	55	15	9.53	7.61	8.35	102	10	6.59	915	1.25	4	4	1	0.75	1
2	35	25.64	35	1	2	0	1	0	0	0	0	0	0	0	0	0	0	1	0	0	0	0	9.88	15.6	40	38	13.9	19.88	15.6	40	35	8.03	11466	1.41	7	7	1	1	1
1	30	23.6	29	1	1	0	0	0	0	0	1	0	0	0	0	0	0	1	0	0	0	0	8.54	5.47	49	29	12.4	16.62	3.94	0.46	23	3.94	1662	0.46	4	4	3	0.75	1
1	29	21.2	31	4	1	0	0	0	0	0	0	0	1	0	0	0	0	0	0	1	0	0	6.52	2.18	28.3	19	13	7.18	3.48	26	22	5.15	1510	0.48	4	4	3	1	1
1	29	24.6	30	1	2	1	0	0	0	0	0	0	0	0	0	0	0	1	0	0	0	0	6.12	4.57	24	17	12.1	6.12	4.57	24	17	7.85	3460	1.6	12	12	1	0.583333	1
1	30	24.7	30	1	1	0	0	0	0	0	0	1	0	0	0	0	0	0	1	0	0	0	9.36	5.08	40	17	15.5	9.36	5.08	40	17	8.16	729	0.8	3	3	1	1	1
1	32	28.3	32	6	2	1	0	0	0	0	0	0	0	0	0	0	0	1	0	0	0	0	7.09	3.35	59	20	9.3	7.28	2.47	26	6	2.82	499	0.7	2	2	1	1	1
2	29	22.5	28	2	2	0	1	0	0	0	0	0	0	0	0	0	0	1	0	0	0	0	5.48	7.05	23	26	22.3	5.48	7.05	23	15	3.09	2387	1	10	10	1	0.8	1
2	36	30.1	33	3	1	0	1	0	0	0	0	0	0	0	0	0	0	1	0	0	0	0	5.88	3.87	59	25	11.2	6.63	2.84	39	14	4.52	1531	0.31	8	6	3	0.666667	1
3	34	21.9	35	1.5	2	0	0	0	1	0	0	0	0	0	0	0	0	1	0	0	0	0	7.47	3.4	19	26	22.3	7.47	3.4	19	21	3.39	3169	1.63	11	10	1	0.545455	1
2	32	20	31	5	1	0	0	0	0	0	0	1	0	0	0	0	0	1	0	0	0	0	5.61	5.45	36	20	27.28	5.61	5.45	36	17	3.03	4069	1.26	8	7	2	0.875	1
1	29	30.9	30	2.5	1	1	0	0	0	0	0	0	0	0	0	0	0	1	0	0	0	0	7.42	5.53	37	10	24.7	8.22	3.47	22	12	6.93	1107	1.17	5	5	3	1	1
2	31	28.3	31	3	1	0	0	0	1	0	0	0	0	0	0	0	0	0	0	0	0	1	6.07	1.18	18	3	8.6	6.07	1.18	18	3	0.75	302	0.59	3	2	3	1	1
2	35	22.4	35	7	2	1	0	0	0	0	1	0	0	0	0	0	0	1	0	0	0	0	6.55	3.13	27	11	17	6.55	3.13	27	12	2.4	1294	0.78	4	4	2	1	1
1	36	24.2	36	2	1	1	0	0	0	0	0	0	0	0	0	0	0	0	0	1	0	0	7.4	3.2	22	6	2.39	7.4	3.2	22	5	2.23	626	1.25	4	4	1	0.75	1
3	39	20.5	40	1.5	2	0	0	0	0	0	1	0	0	0	0	0	0	1	0	0	0	0	6.58	2.73	26	20	10.3	6.58	2.73	26	13	2.46	1357	1.02	7	6	2	0.333333	1
2	37	24.5	35	8	1	1	1	0	0	0	0	0	0	0	0	0	0	0	1	0	0	0	5.03	9.1	26	54	7.2	5.03	9.1	26	36	4.64	8480	0.96	16	16	2	0.625	1
1	31	25.8	32	7	2	0	0	0	1	0	1	0	0	0	0	0	0	1	0	0	0	0	9.96	9.55	41	5	13.9	9.96	9.55	41	7	4.15	431	0.33	3	3	1	1	1
1	33	25	35	4	2	0	0	0	1	0	0	0	0	0	0	0	0	0	0	1	0	0	11.6	1.68	36	2	9	11.6	1.68	36	2	7.91	650	0.67	3	2	1	0.666667	1
1	33	25	32	5	1	1	0	0	0	0	0	0	0	0	0	0	0	1	0	0	0	0	6.09	3.33	37	15	8.5	6.09	3.33	37	15	2.69	3647	0.9	13	12	2	0.75	1
2	32	27.8	34	4	2	0	0	0	0	0	1	0	0	0	0	0	0	1	0	0	0	0	5.43	4.73	27	23	21.1	5.43	4.73	27	23	3.94	2729	1.08	13	10	3	0.6	1
1	27	18.34	30	2	1	0	0	0	0	0	1	0	0	0	0	0	0	1	0	0	0	0	9.12	3.13	19	13	10.8	9.12	3.13	19	13	1.64	3616	1.05	15	11	3	0.727273	1
1	27	28.3	28	3	1	1	0	0	0	0	0	0	1	0	0	0	0	1	0	0	0	0	7.04	3.18	26	13	11.1	7.04	3.18	26	16	3.79	1727	1.24	10	5	1	0.3	1
2	32	25	35	4	1	1	0	0	0	0	0	0	0	0	0	0	0	1	0	0	0	0	4.93	2.07	21	16	17.1	4.93	2.07	21	17	1.33	6107	1.59	17	17	1	0.529412	1
1	29	25.5	29	3.5	1	0	0	0	0	0	1	0	0	0	0	0	0	1	0	0	0	0	7.44	4.63	28	15	16	7.44	4.63	28	10	2.43	1403	1.59	7	7	1	1	1
1	24	21.2	30	2.3	1	1	0	0	0	0	0	0	0	0	0	0	0	1	0	0	0	0	7.54	5.61	20	18	19.4	7.54	5.61	20	21	1.44	3853	1.42	14	11	3	1	1
1	30	21.9	27	1.6	1	0	0	0	0	0	1	0	0	0	0	0	0	1	0	0	0	0	5.24	5.01	36	47	7.4	5.26	5.01	36	26	0.57	4864	2.28	17	15	1	0.823529	1
1	27	29.2	27	3	1	1	0	0	0	0	0	0	0	0	0	0	0	1	0	0	0	0	5.89	5.11	29	21	5.7	5.89	5.11	29	33	4.95	4275	1.41	14	14	1	0.785714	1
3	39	25.27	40	2	1	0	0	0	0	1	0	0	1	0	0	0	0	1	0	0	0	0	7.45	3.45	22	12	27.1	7.45	3.54	22	12	1.72	1272	0.85	4	2	1	0.5	1
1	28	21.1	29	1.2	1	0	0	0	0	0	1	0	0	0	0	0	0	1	0	0	0	0	4.79	2.2	45	31	11.6	4.79	2.2	45	8	3.92	1903	0.91	8	8	1	0.875	1
1	31	23.7	31	1	1	1	0	0	0	0	0	0	0	0	0	0	0	1	0	0	0	0	5.42	5.57	68	24	8.8	5.42	5.57	68	13	1.61	2037	1.34	3	3	3	1	1
1	38	20.83	35	1.5	1	0	0	1	0	1	0	0	0	0	1	0	0	0	0	0	0	0	3.9	0.9	15	9	18.6	3.9	0.9	15	5	0.56	602	0.74	2	2	1	0	1
1	24	25.7	27	1.3	1	0	0	0	0	0	1	0	0	0	0	0	0	1	0	0	0	0	5.76	3.93	20	28	7.9	5.76	3.93	20	21	2.27	2587	0.66	13	13	1	0.230769	1
1	26	21.2	26	1.5	2	0	0	0	0	0	1	0	0	0	0	0	0	1	0	0	0	0	6.78	2.28	42	14	11.2	6.78	2.28	42	9	3.48	1925	0.8	8	8	3	1	1
1	28	19.7	30	1	1	1	0	0	0	0	0	0	0	0	0	0	0	1	0	0	0	0	11.34	4.26	47	13	28	11.34	4.26	47	13	1.55	3570	1.72	6	6	1	0.666667	1
1	28	16.9	31	4	2	0	0	0	1	0	0	0	0	0	0	0	0	0	0	1	0	0	12.62	5.55	91	3	9.4	12.62	5.55	91	2	11.4	834	0.44	1	0	1	0	1
1	26	23.4	27	1.5	2	1	0	0	0	0	0	0	0	0	0	0	0	0	0	1	0	0	6.89	1.79	42	5	19.4	6.89	2.98	48	5	5.12	445	0.95	2	2	1	0.5	1
2	34	22.9	34	7	2	1	0	0	0	0	0	0	0	0	0	0	0	1	0	0	0	0	5.81	6.03	30	19	18.4	5.81	6.03	30	19	0.31	4219	4.75	12	12	1	1	1
1	32	17.9	33	2.3	2	1	0	0	0	0	0	0	0	0	0	0	1	0	0	0	0	0	9.9	6.38	23	10	12.2	10.12	6.86	23	10	0.72	4031	0.05	6	6	1	1	1
1	31	18.2	31	1.2	1	0	0	0	0	0	0	1	0	0	0	0	0	0	1	0	0	0	13.29	3.37	42	4	20.1	13.29	3.37	42	4	4.61	892	1.11	4	3	1	0.5	1
1	29	17.2	29	5	2	0	0	0	0	1	0	0	0	0	0	0	1	0	0	0	0	0	10.75	4.62	30	5	21.1	10.75	4.62	30	5	0.18	1437	0.92	3	2	3	1	1
1	29	19.7	29	1.5	1	0	0	0	0	0	0	1	0	0	1	0	0	0	0	0	0	0	4.01	0.64	15	6	26.2	4.01	0.69	15	6	2.9	2130	1.36	10	7	1	0.4	1
2	31	21.2	31	3	2	0	0	0	0	0	1	0	0	0	1	0	0	0	0	0	0	0	4.54	0.57	15	14	28.1	9.54	0.57	15	14	1.49	1415	1.07	6	6	1	0.5	1
1	29	24	33	1.2	2	0	1	0	0	0	0	0	0	0	0	0	0	1	0	0	0	0	6.62	2.41	22	23	10	6.62	2.41	0.75	23	1.81	4521	0.95	12	11	3	1	1
3	33	23.6	33	0.8	1	1	0	0	0	0	0	0	0	0	0	0	0	1	0	0	0	0	9.32	7.16	29	7	8.8	9.32	7.16	29	7	2.16	1367	1.03	5	5	1	0.8	1
1	28	21.5	29	2	1	1	1	0	0	0	0	0	0	0	0	0	0	1	0	0	0	0	9.47	17.92	36	20	13.1	9.47	17.92	36	20	8.05	6279	2.76	13	13	1	0.846154	1
2	32	26.3	33	2.6	1	0	1	0	0	0	0	0	0	0	0	0	0	1	0	0	0	0	8.54	4.69	19	20	5.9	8.54	4.69	19	20	5.36	4601	0.99	7	7	3	1	1
1	31	23.45	30	4	2	0	1	0	0	0	0	0	0	0	1	0	0	0	0	0	0	0	3.14	1.52	15	31	17.2	3.14	1.52	15	31	1.16	2424	1.38	10	9	1	0.7	1
1	26	25.6	29	1	1	1	0	0	0	0	1	0	0	0	1	0	0	0	0	0	0	0	3.28	1.22	8	13	20.5	3.28	1.22	8	13	2.14	1569	1.01	5	5	1	1	1
1	26	23	30	2	1	0	0	0	0	0	1	0	0	0	0	0	0	1	0	0	0	0	8.19	3.2	42	22	17.6	8.19	3.2	42	22	1.9	3974	0.94	11	10	3	0.8	1
1	26	21.2	27	1	1	1	0	0	0	0	0	0	0	0	1	0	0	0	0	0	0	0	5.18	0.68	7	13	13.5	5.18	0.68	7	13	1.44	1728	0.71	7	7	1	0.857143	1
2	27	26.17	26	2	1	1	0	0	0	0	0	0	0	0	0	0	0	1	0	0	0	0	5.28	4	20	16	14.3	5.28	4	20	16	2.97	2374	0.98	9	8	1	0.555556	1
2	30	28.2	31	6	1	0	0	0	0	0	0	1	0	0	0	0	0	1	0	0	0	0	6.74	2.12	30	14	6	6.74	2.12	30	14	2.48	1274	0.81	6	6	2	1	1
1	33	33.1	32	3.3	1	0	1	0	0	0	1	0	0	0	0	0	0	1	0	0	0	0	2.36	3.43	35	50	12.5	5.92	3.5	27	35	5.44	15.9	0.58	5	5	1	0.8	1
1	31	18.5	30	1.3	2	0	0	0	0	0	1	0	0	0	0	0	0	1	0	0	0	0	8.8	5.01	56	15	25.3	7.31	3.01	37	21	2.22	4955	0.84	12	12	1	0.75	1
1	27	20.7	29	8	1	1	0	1	0	0	0	0	0	0	0	0	0	1	0	0	0	0	6.55	4.83	24	21	12.2	6.55	4.83	24	14	2.22	4955	0.84	13	12	2	0.692308	1
1	33	23.7	35	1	1	0	0	0	0	0	0	0	1	0	0	0	0	1	0	0	0	0	9.04	7.36	25	17	16.4	7.59	8.79	31	13	5.6	3080	1.26	15	14	1	1	1
1	29	27.3	30	2	1	1	0	0	0	0	1	0	0	0	0	0	0	1	0	0	0	0	4.62	2.16	44	14	24.6	4.62	2.14	44	13	5.04	1486	0.62	7	5	2	0.714286	1
1	30	21.1	31	4	1	1	0	0	0	0	0	0	0	0	0	0	0	1	0	0	0	0	7.82	3.84	38	8	25.7	7.82	3.84	38	8	1.55	1909	1.55	6	5	1	0.666667	1
1	30	22	32	2	2	0	1	0	0	0	1	0	0	0	0	0	0	1	0	0	0	0	6.57	3.29	21	26	1.99	6.57	3.29	21	16	1.76	1359	0.9	12	12	3	0.75	1
2	40	20.3	38	1	2	0	0	0	1	0	0	0	0	0	0	0	0	0	1	0	0	0	9.91	4.32	44	7	22.1	9.91	4.32	44	8	4.64	741	0.34	2	2	1	1	1
1	26	18.93	30	1	1	0	1	0	0	0	0	0	0	0	0	0	0	1	0	0	0	0	8.27	7.06	42	25	13.4	8.27	7.06	42	35	1.58	3668	1.94	22	22	1	1	1
1	25	22.4	32	2	2	0	1	0	0	0	0	0	0	0	0	0	0	1	0	0	0	0	5.5	5.55	14	28	9.2	5.5	5.55	14	22	4.91	2183	1.67	11	11	1	0.727273	1
1	35	30.1	33	4	2	0	1	0	0	0	0	0	0	0	0	0	0	1	0	0	0	0	9.64	8.77	28	25	9	9.64	8.77	28	15	4.17	867	0.34	4	2	1	0.5	1
1	27	33.1	31	2	2	0	1	0	0	0	0	0	0	0	0	0	0	1	0	0	0	0	4.15	8.22	39	8	18.6	5.69	6.32	26	32	7.52	2582	0.54	14	14	1	0.928571	1
1	26	26.9	28	2	1	0	1	0	0	0	0	0	0	0	0	0	0	1	0	0	0	0	9.19	3.82	53	12	16.1	9.19	3.82	53	13	2.61	11317	0.62	16	9	1	0.4375	1
1	29	20.7	31	0.9	1	1	0	0	0	0	0	0	0	0	0	0	0	0	1	0	0	0	7.93	2.93	48	14	17.8	7.93	2.93	48	14	3.22	1555	0.6	4	4	1	1	1
2	35	18.7	35	1.2	2	0	0	0	0	0	0	1	0	0	0	0	0	0	1	0	0	0	6.91	6.48	70	21	14.1	6.91	6.48	70	22	4.57	2908	0.34	8	8	1	0.625	1
3	45	23.44	40	2.7	2	1	0	0	1	0	0	0	0	0	0	0	0	0	1	0	0	0	9.18	3.77	89	7	6.8	9.18	3.77	89	7	4.82	721	0.42	1	1	3	1	1
2	35	25.2	35	1	1	0	0	0	0	0	0	0	1	0	0	0	0	0	0	0	0	1	10.44	4.62	62	10	10.8	10.44	4.62	62	10	7.26	933	0.72	2	0	3	0	1
1	29	20.7	29	2	1	0	1	0	0	0	1	0	0	0	0	0	0	1	0	0	0	0	9.09	15	46	18	8.1	9.09	15	46	18	0.93	1906	1.35	6	5	1	0.5	1
1	33	18.69	33	4	1	1	0	0	0	0	0	0	0	0	0	0	0	0	1	0	0	0	5.86	10.97	35	12	5.2	5.86	10.97	35	12	7.01	1774	0.18	6	5	1	0.666667	1
2	33	22.3	32	4	2	1	0	0	1	0	0	0	0	0	0	0	0	0	0	1	0	0	7.46	3.16	25	8	19.4	7.46	3.16	25	8	5.2	645	#NULL!	2	2	1	0.5	1
1	32	20.4	33	0.5	1	0	0	0	1	0	0	0	0	0	0	0	0	1	0	0	0	0	11.47	5.31	27	9	15.7	11.47	5.31	27	9	3.76	938	0.87	3	4	1	0.75	1
1	30	19.5	32	2	2	1	0	0	0	0	0	0	0	0	0	0	0	1	0	0	0	0	8.69	8.51	43	19	12.7	8.69	8.51	43	16	2.5	4565	1.91	15	15	1	0.933333	1
1	31	28	30	5.5	1	0	0	0	1	0	0	0	0	0	0	0	0	1	0	0	0	0	9.04	4.57	65	0	12.6	9.04	4.57	65	2	3.77	161	0.56	1	1	1	1	1
1	26	26.9	29	2	1	0	1	0	0	0	0	0	0	0	0	0	0	1	0	0	0	0	9.19	3.82	53	12	16.1	9.19	3.82	53	13	2.61	11317	0.62	16	9	1	0.777778	1
1	37	18.69	35	4	1	1	0	0	0	0	0	0	0	0	0	0	0	0	1	0	0	0	5.86	10.97	35	12	5.2	5.86	10.97	35	12	7.01	1774	0.18	6	5	1	1	1
1	29	25.07	31	0.5	2	0	0	0	1	0	0	0	0	0	0	0	0	0	1	0	0	0	6.71	1.91	20	5	21.3	6.71	1.91	483	5	3.18	483	1.59	1	1	1	1	1
2	39	24.03	39	10	2	1	0	0	0	0	0	0	0	0	0	0	0	1	0	0	0	0	5.97	4.55	38	15	10.1	5.97	4.55	38	11	1.24	3638	0.91	3	3	3	1	1
2	38	19.84	35	6	2	0	0	0	0	0	1	0	0	0	0	0	0	0	0	0	0	1	5.06	3.27	40	11	16.5	5.06	3.27	40	11	2.57	860	0.75	2	2	3	1	1
1	29	31.3	31	4	1	0	1	0	0	0	0	0	0	0	0	0	0	1	0	0	0	0	7.71	8.4	39	60	11.6	7.71	8.4	39	24	3.26	2584	0.55	7	7	1	1	1
3	43	24.77	40	1	2	1	0	0	0	0	1	0	0	0	0	0	0	1	0	0	0	0	6.67	4.45	22	13	10.1	6.67	4.45	22	13	7.08	1257	0.77	6	4	1	0.333333	1
1	30	33.2	32	3	2	1	0	0	1	0	0	0	0	0	0	0	0	0	1	0	0	0	6.24	3.13	23	6	16.8	6.24	3.13	23	6	1.78	221	0.49	1	1	1	1	1
1	29	31.3	31	4	1	0	1	0	0	0	0	0	0	0	0	0	0	1	0	0	0	0	7.71	8.4	39	60	11.6	7.71	8.4	39	30	3.26	2584	0.55	7	3	1	1	1
1	31	18.9	33	1	2	0	0	1	0	0	0	0	0	0	0	0	0	1	0	0	0	0	8.34	3.76	44	16	11.6	8.34	3.76	44	16	1.78	3198	1.3	5	5	1	1	1
1	38	22.96	35	6	2	1	0	0	0	0	0	0	0	0	0	0	0	1	0	0	0	0	6.2	2.37	30	8	19.49	6.2	2.37	30	7	1.21	424	0.81	1	1	1	0	1
2	38	24.4	38	2.2	1	0	0	0	0	0	1	0	0	0	0	0	0	0	1	0	0	0	4.68	2.56	37	21	19.7	7.54	3.76	58	6	4.13	2439	0.93	6	8	1	0.444444	1
1	38	19.84	39	6.4	2	0	0	0	0	0	1	0	0	0	0	0	0	0	0	0	0	1	5.06	3.27	40	11	16.5	5.06	3.27	40	11	2.57	860	0.66	2	2	3	1	1
1	30	20.2	33	1	1	0	0	0	1	0	0	0	0	0	0	0	0	0	0	1	0	0	6.13	3.47	33	4	10.3	6.13	6.95	33	4	6.95	1388	0.51	2	2	1	1	1
2	32	18.3	30	2.5	1	0	0	0	0	0	1	0	0	0	0	0	0	0	0	1	0	0	7.76	4.08	42	7	21.3	7.76	4.08	42	7	5.79	1411	0.48	1	1	1	0	1
2	42	24.77	40	1	2	1	0	0	0	0	1	0	0	0	0	0	0	1	0	0	0	0	6.67	4.45	22	13	10.1	6.67	4.45	22	13	7.08	1257	0.77	6	7	1	0.625	1
1	28	24.2	28	2	1	0	0	0	0	0	1	0	0	0	0	0	1	0	0	0	0	0	6.88	3.96	25	13	14	6.88	3.96	25	13	1.93	1269	0.82	3	3	1	0.666667	1
2	40	27.7	38	5	2	0	0	0	1	0	0	0	0	0	0	0	1	0	0	0	0	0	13.08	4.86	42	2	24	13.08	4.86	42	2	4.3	312	0.55	2	2	1	1	1
1	37	20.7	35	1	1	0	0	0	1	0	1	0	0	0	0	0	0	0	0	0	1	0	13.9	3.18	21	1	1.43	13.9	3.18	21	1	6	269	1.89	1	1	1	1	1
1	31	28.7	33	2	1	0	0	0	0	0	1	0	0	0	0	0	0	1	0	0	0	0	8.89	1.64	18	10	8.5	8.89	1.64	18	10	9.5	2151	1.16	8	6	3	0.833333	1
1	30	33.2	31	3	2	1	0	0	1	0	0	0	0	0	0	0	0	0	1	0	0	0	6.24	3.13	23	6	16.8	6.24	3.13	23	6	1.78	221	0.49	1	3	1	1	1
1	38	21.98	36	0.7	2	0	0	0	0	0	1	0	0	0	0	0	0	0	1	0	0	0	6.76	3.49	44	12	11	6.76	3.49	44	12	4	1771	1.11	6	5	1	0.666667	1
1	38	22.96	38	6	2	1	0	0	0	0	0	0	0	0	0	0	0	1	0	0	0	0	6.2	2.37	30	8	19.49	6.2	2.37	30	7	1.21	424	0.81	1	4	3	1	1
1	31	20.4	33	3	2	1	0	0	0	0	0	0	0	0	0	0	0	0	1	0	0	0	15.09	5.12	52	2	8.6	15.09	5.12	52	2	6.48	1004	0.62	2	2	1	1	1
1	35	29.7	33	5	2	1	0	0	0	0	0	0	0	0	0	0	0	0	1	0	0	0	7.26	3.16	48	14	28	7.26	3.16	48	5	1.49	1206	0.26	5	4	3	1	1
1	28	24.2	31	2.3	1	0	0	0	0	0	1	0	0	0	0	0	1	0	0	0	0	0	6.88	3.96	25	13	14	6.88	3.96	25	13	1.93	1269	0.82	3	7	3	1	1
2	31	18.9	33	1.3	2	0	0	1	0	0	0	0	0	0	0	0	0	1	0	0	0	0	8.34	3.76	44	16	11.6	8.34	3.76	44	16	1.78	3198	1.3	5	7	1	0.857143	1
1	31	21.5	32	5	2	1	0	0	0	0	1	0	0	0	0	0	0	1	0	0	0	0	8.11	4.44	33	19	21.2	8.11	4.44	33	9	3.24	1972	0.84	4	4	1	0.5	1
1	31	31.3	31	6	1	1	0	0	0	0	0	0	0	0	0	0	0	1	0	0	0	0	4.95	2.93	22	30	25.4	4.95	2.93	22	11	4.49	1852	1.39	13	6	3	0.833333	1
1	32	28.7	33	2	1	0	0	0	0	0	1	0	0	0	0	0	0	1	0	0	0	0	8.89	1.64	18	10	8.5	8.89	1.64	18	10	9.5	2151	1.16	8	5	3	1	1
1	40	24.03	41	10	2	1	0	0	0	0	0	0	0	0	0	0	0	1	0	0	0	0	5.97	4.55	38	15	10.1	5.97	4.55	38	11	1.24	3638	0.91	3	8	3	1	1
1	28	17.4	29	1.5	2	0	0	0	0	0	0	1	0	0	0	0	0	0	0	1	0	0	12.17	6.04	20	5	6.21	12.17	6.04	20	5	11.5	1090	1.35	3	2	1	1	1
1	27	25.6	28	4	1	0	0	0	0	0	1	0	0	0	0	0	0	1	0	0	0	0	5.06	4.23	19	18	16	5.06	4.23	19	18	4.41	1858	1.31	11	4	3	0.75	1
1	32	20.4	33	3	2	1	0	0	0	0	0	0	0	0	0	0	0	0	1	0	0	0	15.09	5.12	52	2	8.6	15.09	5.12	52	2	6.48	1004	0.62	2	2	1	1	1
1	31	33.1	30	3	1	0	0	0	0	0	0	1	0	0	0	0	0	1	0	0	0	0	7.24	5.22	39.12	29	18.8	7.35	4.93	45	24	4.08	2325	1.23	11	10	1	0.454545	1
1	23	20.03	28	3.3	2	1	0	0	0	0	0	0	0	0	0	0	0	1	0	0	0	0	6.88	4.14	31	45	21.2	5.65	3.47	46	30	0.7	2241	0.94	17	17	1	0.588235	1
1	28	20.08	27	5	1	1	0	0	0	0	1	0	0	0	0	0	0	1	0	0	0	0	7.77	7.81	98	23	29.3	8.66	5.98	100	19	1.6	4156	1.6	12	12	1	0.833333	1
1	27	29.1	30	1	2	1	0	0	0	0	0	0	0	0	0	0	0	1	0	0	0	0	6.78	6.28	42	17	10.3	4.82	3.2	100	7	2.49	1253	0.4	8	8	1	0.75	1
1	27	16.6	25	1.5	2	1	0	0	0	0	1	0	0	0	0	0	0	1	0	0	0	0	6.09	5.58	105	33	12.5	6.09	5.58	105	29	1.93	7283	1.74	23	23	3	0.869565	1
1	29	31.9	33	5	1	0	1	0	0	0	1	0	0	0	0	0	0	1	0	0	0	0	6.36	7.22	37.7	32	14.6	6.52	2.61	86	15	1.9	529	0.4	4	4	2	0.5	1
1	32	21.8	34	4	1	0	0	0	0	0	0	1	0	0	0	0	0	1	0	0	0	0	7.5	11.28	29	37	31.3	8.92	7.98	44	25	4.64	4382	1.69	10	9	1	0.6	1
1	27	27.3	28	1	1	0	0	0	0	0	1	0	0	0	0	0	0	1	0	0	0	0	8.98	4.18	34	24	15.4	8.61	3.75	27	18	1.19	1077	0.68	8	7	3	0.714286	1
1	39	20.8	40	1	2	1	0	0	0	0	0	0	0	0	0	0	0	1	0	0	0	0	6.58	4.13	41	35	10.4	8.23	4.72	61	19	6.28	4746	1.19	10	10	1	0.9	1
1	33	17.5	33	7	1	1	0	0	0	0	0	0	0	0	0	0	0	0	0	0	0	1	9.57	1.93	109	7	14.3	9.57	1.93	109	3	1.46	625	0.51	1	1	1	1	1
1	28	21.48	33	2	1	0	1	0	0	0	1	0	0	0	0	0	0	0	0	0	0	1	0.34	0.16	25.57	28	30.9	0.95	0.39	27	23	0.43	2038	2.06	9	9	1	1	1
1	30	26	32	0.5	1	0	1	0	0	0	1	0	0	0	0	0	0	1	0	0	0	0	7.35	6.07	56	47	6.1	7.35	6.07	56	20	2.05	4103	1.13	13	13	1	0.923077	1
1	31	21.76	29	1	1	0	1	0	0	0	1	0	0	0	0	0	0	1	0	0	0	0	9.05	12.82	60	24	20.9	9.05	12.82	60	22	7.88	2591	1.58	9	9	1	0.666667	1
1	32	26.6	31	1	1	1	0	0	0	0	0	0	0	0	0	0	0	1	0	0	0	0	6.48	3.29	46	31	14	6.48	3.29	46	25	3.43	2630	0.46	13	10	3	1	1
1	29	28.6	27	3	2	1	0	0	0	0	0	0	0	0	0	0	0	1	0	0	0	0	8.07	2.55	88	29	9.2	4.35	1.55	43	17	3.64	1326	1.1	9	3	1	0.555556	1
1	28	21.3	26	3	1	0	0	0	0	1	1	0	0	0	0	0	0	1	0	0	0	0	7.64	6.26	0.6	22	19.7	7.23	7.23	75	9	4.72	3271	1.95	6	6	1	0.833333	1
2	30	20.8	28	5	1	0	0	0	0	0	0	1	0	0	0	0	0	1	0	0	0	0	7.45	5.49	47	12	19.2	7.45	5.49	47	15	4.44	2695	1.27	5	5	1	0.8	1
1	30	22.6	32	5	2	1	0	0	0	0	0	0	0	0	0	0	0	1	0	0	0	0	11.3	3.76	40	8	18.5	9.08	3.65	60	8	3.86	1949	0.89	6	6	1	0.333333	1
1	30	18.4	34	4	1	1	1	0	0	0	1	0	0	0	0	0	0	1	0	0	0	0	10.2	9.29	16	27	14	7.71	7.28	49	23	4.61	4458	0.64	5	0	3	0.6	1
1	25	27.28	25	1	1	1	0	0	0	0	0	0	0	0	0	0	0	1	0	0	0	0	6.49	2.64	15	20	17.5	6.49	2.64	15	20	1.64	2974	0.7	9	9	1	0.777778	1
1	29	28.6	30	4.5	1	0	1	0	0	0	0	0	0	0	0	0	0	1	0	0	0	0	8.09	8.9	30	24	29.3	8.09	8.9	30	24	5.01	2118	0.44	7	7	1	0.857143	1
2	31	23.8	30	2	1	1	0	0	0	0	0	0	0	0	0	0	0	1	0	0	0	0	9.44	3.03	36	17	9.6	9.44	3.03	36	17	4.38	2813	1.44	7	7	1	0.714286	1
1	26	24.5	28	2	2	1	0	0	0	0	0	0	0	0	0	0	0	1	0	0	0	0	6.11	8.4	88	24	13.7	6.11	8.4	88	14	5.99	5552	0.56	7	7	1	0.428571	1
1	25	28.1	25	2	1	0	1	0	0	0	1	0	0	0	0	0	0	1	0	0	0	0	2.32	2.07	128	12	11.6	2.32	2.07	128	12	1.47	3819	1.56	12	12	3	1	1
1	30	18.9	40	2.2	1	0	0	0	0	0	0	1	0	0	0	0	0	1	0	0	0	0	11.36	5.71	69	11	6.3	11.36	5.71	69	11	4.62	3437	1.37	8	8	1	1	1
3	42	22.9	40	5	2	1	0	0	0	0	1	0	1	0	0	0	0	1	0	0	0	0	9.75	4.26	52	10	7.3	9.75	4.26	52	10	3.32	1186	0.46	4	4	1	0.25	1
4	43	25	47	10	2	0	0	0	1	0	0	0	0	0	0	0	0	0	0	1	0	0	14.89	3.11	78.09	1	9.8	13.3	11.21	72	4	16.49	299	0.61	1	1	3	1	1
4	46	18.6	52	2	2	0	0	0	1	1	0	0	0	0	0	0	0	0	1	0	0	0	10.71	13.96	32	5	15.2	11.94	12.52	285	3	14.19	315	0.95	1	1	1	1	1
1	37	20	34	8	1	0	0	1	1	0	0	0	0	0	0	0	0	0	0	1	0	0	8.05	7.93	58	7	9.54	5.67	6.93	83	5	7.91	1184	1.1	1	1	3	0	1
3	49	20.4	49	3	2	0	0	0	1	0	0	0	0	0	0	0	0	0	1	0	0	0	10.54	3.61	47	1	18	6.66	2.13	93	1	6.2	224	0.33	1	1	3	1	1
2	42	22.9	40	3.5	1	1	0	0	0	0	0	0	0	0	0	0	1	0	0	0	0	0	3.15	6.12	93.03	15	7.3	12.17	4.34	74	4	3.63	765	0.28	4	4	1	0.25	1
1	24	19.5	26	1	2	1	0	0	1	0	0	0	0	0	0	0	1	0	0	0	0	0	9.76	3.88	73	4	9.9	7.61	4.7	49	7	1.2	1727	1.06	5	5	1	0.6	1
2	33	28.1	34	8	1	1	0	0	0	0	0	0	0	0	0	0	1	0	0	0	0	0	9.36	5.13	37.98	23	15.4	10.75	7.22	77	9	0.38	971	0.36	4	4	3	0.5	1
1	37	20.7	41	1	1	1	0	0	0	0	0	0	0	0	0	0	1	0	0	0	0	0	7.35	2.16	47	5	9.9	7.35	2.16	47	5	1.12	560	0.73	3	3	1	0.666667	1
2	33	17.5	33	7	1	1	0	0	0	0	0	0	0	0	0	0	1	0	0	0	0	0	4.82	2.95	84.86	8	14.3	9.07	1.79	63	7	0.82	1082	1.13	1	1	1	1	1
1	25	23.3	28	1	1	0	0	0	0	0	1	0	0	0	0	0	0	1	0	0	0	0	3.58	1.46	34	26	12.2	4.86	4.34	42	16	2.21	6254	2.13	15	13	3	0.923077	1
2	29	22.3	33	2	1	1	0	0	0	0	0	0	0	0	0	0	0	1	0	0	0	0	8.84	4.26	47	33	12.5	8.84	4.26	47	20	1.55	4139	1.93	8	8	1	0.75	1
2	30	19.1	32	1	2	0	0	0	0	1	0	0	0	0	1	0	0	0	0	0	0	0	5.26	4.23	45	15	15	2.02	0.5	24	15	0.35	2193	0.98	8	8	1	0.875	1
1	26	25.1	29	1	2	0	1	0	0	0	0	0	0	0	1	0	0	0	0	0	0	0	1.93	3.03	36	24	21.7	1.14	0.31	28	28	0.3	2266	0.83	12	12	1	0.75	1
1	27	22.9	29	1	2	1	0	0	0	0	0	0	0	0	1	0	0	0	0	0	0	0	5.56	5.15	56	15	14.1	3.12	0.73	31	15	0.4	2817	1.15	7	6	1	1	1
1	28	24.5	30	3	1	0	0	0	0	0	0	1	0	0	1	0	0	0	0	0	0	0	5.69	3.89	51	16	16.5	3.57	0.59	14	13	2.02	2092	1.38	10	9	1	0.7	1
2	27	19.53	26	2	1	1	0	0	0	0	0	0	0	0	1	0	0	0	0	0	0	0	7.18	3.34	33	14	14.1	1.3	0.47	30	14	0.2	4361	1.7	15	15	2	0.8	1
1	23	22.2	32	2	2	0	1	0	0	0	0	0	0	0	1	0	0	0	0	0	0	0	3.13	1.4	16	30	33.1	3.13	1.4	16	30	1.15	5794	1.82	14	14	1	0.571429	1
2	37	30.1	31	8	1	0	0	0	1	0	0	0	0	0	0	0	0	0	0	1	0	0	8.51	3	82	6	8.2	8.51	3	82	6	6.83	2440	0.78	1	1	1	0	1
1	25	21.9	27	1	2	1	0	0	0	0	0	0	0	0	0	0	0	0	0	1	0	0	9.88	7.36	19	10	9	9.88	7.36	19	10	8.12	3236	2.51	4	4	1	0.25	1
1	27	30.1	30.1	8	1	0	0	0	1	0	0	0	0	0	0	0	1	0	0	0	0	0	9.48	2.62	108	2	8.2	9.48	2.62	108	2	4.09	482	0.62	1	1	1	0	1
1	32	19	34	9	1	0	0	0	0	0	0	1	0	0	0	0	0	1	0	0	0	0	6.71	1.23	32	10	9.7	6.71	1.23	32	12	1.37	2326	1.37	5	5	1	1	1
2	26	19.1	31	2	1	0	0	0	0	0	1	0	0	0	0	0	0	1	0	0	0	0	7.79	4.09	91	16	13.3	7.79	4.09	91	16	2.42	4308	2.19	10	10	3	1	1
1	30	28.6	31	2	1	1	1	0	0	0	0	0	1	0	0	0	0	1	0	0	0	0	3.85	3.13	39	60	7.2	3.85	3.13	39	38	2.01	1532	0.41	14	14	1	0.785714	1
1	28	16.8	28	2	2	1	0	0	0	0	0	0	0	0	0	0	0	1	0	0	0	0	7.62	8.51	46	28	12.7	7.62	8.51	46	15	1.52	13627	3.46	16	16	1	0.9375	1
1	32	18	32	2	1	0	0	0	0	0	1	0	0	0	0	0	0	1	0	0	0	0	5.79	3.9	39	39	16.8	5.79	3.9	39	21	0.59	6513	1.35	10	10	1	1	1
1	25	16.9	29	4	1	1	0	0	0	0	0	0	0	0	0	0	0	1	0	0	0	0	9.61	5.21	37	18	19.5	9.61	5.21	37	12	6.94	1099	0.36	2	2	1	1	1
1	29	31.6	31	7	1	0	1	0	0	0	0	0	0	0	0	0	0	1	0	0	0	0	5.52	2.1	62	33	9.5	5.52	2.1	62	18	5.11	1905	0.94	9	9	2	0.888889	1
1	27	24.97	29	3	2	0	0	0	0	0	1	0	0	0	0	0	0	1	0	0	0	0	8.97	4.15	34	17	17.7	8.97	4.15	34	14	7.22	1883	0.86	4	4	3	0.75	1
1	30	30.2	32	6	1	1	0	0	0	0	0	0	1	0	0	0	0	1	0	0	0	0	7	8.1	43	11	13	7	8.1	43	11	13.07	1908	0.76	5	5	1	1	1
1	29	21.1	30	3.5	2	0	0	0	0	0	1	0	0	0	0	0	0	1	0	0	0	0	9.33	4.78	41	21	12.1	9.33	4.78	41	21	5.85	2959	0.8	5	4	1	0.2	1
4	33	20.1	45	6	1	0	0	0	1	0	0	0	0	0	0	0	0	0	0	1	0	0	12.91	4.03	112	4	17.5	12.91	4.03	112	4	9.64	247	0.33	1	1	3	1	1
1	38	20.7	48	5	2	0	0	1	1	0	0	0	1	0	0	0	0	0	0	1	0	0	7.75	3.89	49	6	31.3	7.75	3.89	49	6	5.09	958	0.75	3	2	2	0.75	1
1	27	27.4	26	2	1	1	0	0	0	0	0	0	0	0	0	0	0	0	1	0	0	0	4.2	3.32	111	14	9.6	4.2	3.32	111	9	2.35	816	2.42	5	5	1	1	1
1	28	24.8	28	4	1	0	0	0	1	0	0	0	0	0	0	0	0	0	1	0	0	0	5.4	3.52	78	6	13.9	5.4	3.52	82	2	3.23	554	0.45	1	1	1	1	1
1	25	18.8	29	0.2	2	1	0	0	0	0	0	0	1	0	0	0	0	0	1	0	0	0	6.93	5.03	25	11	13.8	6.93	5.03	27	10	7.11	5798	1.03	7	7	1	0.857143	1
1	28	20.3	28	3	1	0	0	0	1	1	0	0	0	0	0	0	0	0	0	1	0	0	7.9	3.13	22	9	13.9	7.9	3.13	22	7	4.14	476	0.64	1	1	1	1	1
2	28	24.1	27	5	1	0	0	0	1	0	1	0	0	0	0	0	0	0	0	1	0	0	7.07	3.71	40	7	16.6	7.07	3.71	40	6	5.17	789	0.64	2	2	3	1	1
1	45	23.04	49	3	2	1	0	0	0	0	0	0	0	0	0	0	0	0	1	0	0	0	9.05	6.03	105	13	6.8	9.05	6.03	105	11	6.19	1899	0.65	5	5	1	1	1
1	29	21.1	27	4	1	1	0	0	0	0	0	0	0	0	0	0	1	0	0	0	0	0	8.05	4.97	52	11	26.7	9.09	4.65	48	7	0.68	809	0.9	3	3	3	1	1
1	25	23.4	26	1	2	0	0	0	0	0	0	1	0	0	0	0	1	0	0	0	0	0	5.59	3.1	30	21	13	5.59	3.1	30	23	1	4248	2.93	16	16	1	0.9375	1
1	34	22.4	32	3	1	0	0	0	0	0	0	1	0	0	0	0	1	0	0	0	0	0	9.73	4.32	44	8	11.81	9.73	4.32	44	4	1.13	394	0.81	2	2	1	1	1
1	25	18.4	28	5	1	0	0	0	0	0	1	0	0	0	0	0	0	1	0	0	0	0	7.44	5.94	39	18	15.9	7.44	5.94	39	20	1.01	2044	0.65	6	4	3	0.75	1
1	34	18	39	5	1	0	0	0	0	0	0	1	0	0	0	0	0	1	0	0	0	0	6.54	5.06	50	17	15.6	6.37	4.71	40	19	5.04	1751	0.78	4	4	2	0.666667	1
1	28	23.4	28	1.5	1	1	0	0	0	0	0	0	0	0	0	0	0	1	0	0	0	0	6.14	6.24	29	39	15.8	7.79	7.36	45	31	2.73	4723	0.81	12	12	1	1	1
2	31	31.6	31	5	2	0	0	0	0	0	1	0	0	0	0	0	0	1	0	0	0	0	8.68	3.62	45	28	11.2	8.68	3.62	45	26	2.29	3049	1.22	5	3	3	0.8	1
1	33	24.7	32	3.5	2	1	0	0	0	0	0	0	1	0	0	0	0	1	0	0	0	0	6.63	9.02	27	24	32.5	6.63	9.02	27	24	2.56	9104	4.08	16	16	1	0.875	1
2	29	21.2	29	4	1	1	0	0	0	0	1	0	0	0	0	0	0	1	0	0	0	0	7.43	2.85	34	24	12.1	7.43	2.85	34	21	3.43	1633	0.95	9	9	1	1	1
1	32	19.7	35	1	2	1	0	0	0	0	0	0	0	0	0	0	0	1	0	0	0	0	9.58	4.62	61	11	6.4	9.58	4.62	61	16	5.04	2078	1.46	6	5	1	0.5	1
1	26	23.4	26	2	2	1	0	0	0	0	0	0	0	0	0	0	0	1	0	0	0	0	6.22	4.85	40	14	7	6.22	4.85	40	16	4.86	2214	1.81	10	10	1	0.8	1
1	26	31.1	27	5	1	1	0	0	0	0	0	0	0	0	0	0	0	1	0	0	0	0	6.76	7.69	38	20	6.1	6.76	7.69	38	22	5.01	1386	0.81	5	4	1	0.2	1
1	30	18.1	32	0.5	2	1	0	0	0	0	0	0	0	0	0	0	0	1	0	0	0	0	6.77	6.25	33	15	20	7.16	8.25	26	8	2.53	5086	2.65	10	10	1	0.9	1
1	40	21.4	39	7	2	1	0	0	0	0	0	0	0	0	0	0	1	0	0	0	0	0	7.12	1.74	61	8	19.9	7.12	1.74	61	6	0.41	705	0.96	3	3	1	0.666667	1
2	28	20.3	28	3	1	0	0	0	1	1	0	0	0	0	0	0	1	0	0	0	0	0	8.91	2.82	50	9	13.9	8.91	2.82	50	5	0.6	517	0.39	1	1	1	1	1
4	42	22.9	40	3	2	1	0	0	0	0	1	0	0	0	0	0	1	0	0	0	0	0	8.95	4.01	63	15	7.3	8.95	4.01	63	10	0.94	1440	0.74	4	4	1	0.25	1
2	32	25.8	31	3	2	0	0	0	0	0	0	1	0	0	0	0	1	0	0	0	0	0	5.44	3.57	25	21	14.6	5.44	3.57	25	11	0.96	2448	1.08	10	10	1	0.6	1
2	38	28.8	38	5	1	0	0	0	0	0	0	1	0	0	0	0	1	0	0	0	0	0	6.72	1.66	24	19	9.5	6.72	1.66	24	12	2.04	3353	0.74	1	1	1	1	1
3	31	20.8	33	3.7	2	1	0	0	0	0	0	0	0	0	0	1	0	0	0	0	0	0	6.43	0.63	20	17	12.8	6.43	0.65	20	14	0.62	1103	0.38	6	6	1	0.333333	1
5	30	27.5	33	1	2	1	0	0	0	0	1	0	0	0	0	1	0	0	0	0	0	0	5.88	0.24	21	40	8.1	5.88	0.24	21	20	0.18	693	0.44	1	1	3	1	1
1	26	22.7	27	2	1	1	0	0	0	0	0	0	0	0	0	0	0	1	0	0	0	0	8.93	8	23	32	14.1	8.83	8.01	16	19	16.75	2404	0.88	10	10	1	0.4	1
1	37	21.98	40	2	1	0	0	0	0	0	1	0	0	0	0	0	0	1	0	0	0	0	8.63	5.63	16	10	11	8.63	5.63	16	12	2.09	2979	1.24	7	7	1	0.571429	1
1	34	20.2	35	5.5	2	1	1	0	0	0	0	0	0	0	0	0	0	1	0	0	0	0	5.26	11.31	101	33	2.8	5.44	5.5	26	14	1.87	7609	2.17	20	18	1	0.75	1
1	26	23	27	0.25	2	1	0	0	0	0	0	0	0	0	0	0	0	1	0	0	0	0	3.81	2.61	64	18	11.6	5.22	2.01	59	18	1.85	2318	1.1	10	10	1	0.2	1
1	30	30.1	28	1.7	1	0	1	0	0	0	0	0	0	0	0	0	0	1	0	0	0	0	6.97	6.8	26	32	8.4	7.18	6.63	54	32	6.74	1462	1.13	9	9	1	0.888889	1
1	26	28.9	26	1.2	2	1	0	0	0	0	0	0	0	0	0	0	0	1	0	0	0	0	5.79	4.62	44	33	15.3	7.34	6.44	54	20	4.26	4349	1.57	9	9	1	0.888889	1
1	28	16.89	28	2	1	0	0	0	0	0	0	1	0	0	1	0	0	0	0	0	0	0	7.38	8.26	55	43	15.7	2.99	0.92	26	32	0.71	5880	1.96	12	12	1	1	1
1	33	18.9	31	2	1	1	0	0	0	0	0	0	0	0	1	0	0	0	0	0	0	0	5.73	4.41	36	20	15.5	6.6	0.38	9	17	0.41	1210	0.6	5	5	1	0.8	1
1	27	19.4	27	2	2	1	1	0	0	0	0	0	0	0	1	0	0	0	0	0	0	0	6.07	10.56	39	55	11.2	4.12	1.04	5	24	0.66	8786	1.18	11	11	1	1	1
2	33	29.3	32	2.5	2	1	0	0	0	0	0	0	0	0	1	0	0	0	0	0	0	0	6.97	2.46	49	22	8.3	3.59	0.3	5	26	0.41	1159	0.36	4	4	1	0.5	1
1	22	21.8	23	4	1	0	0	0	0	0	0	1	1	0	1	0	0	0	0	0	0	0	7.87	3.14	76.05	16	10	1.36	0.86	13	19	1.24	2348	1.31	6	6	1	1	1
1	25	21.9	27	1	1	0	1	0	0	0	1	0	0	0	1	0	0	0	0	0	0	0	5.69	1.39	33	32	8.7	2.85	1.31	8	28	0.87	4258	2.68	15	15	3	0.733333	1
1	28	22.7	29	2.2	1	1	1	0	0	0	0	0	0	0	1	0	0	0	0	0	0	0	3.66	1.6	16	48	17.2	3.08	1.09	10	38	0.61	4552	2.2	13	13	1	0.846154	1
1	26	27.9	26	3.5	1	1	1	0	0	0	0	0	0	0	0	0	0	1	0	0	0	0	9.38	14.47	35	50	10.5	9.38	14.47	35	27	6.45	3283	0.62	10	10	1	1	1
1	28	23.4	35	3	1	1	0	0	1	0	0	0	0	0	0	0	0	1	0	0	0	0	11.43	6.93	108	9	5.1	11.43	6.93	108	9	3.29	1438	0.4	5	5	2	1	1
1	26	23.2	27	3	1	1	1	0	0	0	0	0	0	0	0	0	0	1	0	0	0	0	4.92	9.48	55	50	8.6	6.07	9.58	61	40	4.1	8875	1.36	21	18	1	0.428571	1
1	30	29.2	29	4	1	1	0	0	0	0	0	0	0	0	0	0	0	1	0	0	0	0	7.83	2.64	36	17	10.4	6.86	3.65	36	17	4.17	1440	0.68	6	6	1	1	1
2	31	23.4	31	2	2	1	0	0	0	0	0	0	0	0	0	0	0	1	0	0	0	0	4.6	3.11	39	42	29.1	6.51	2.82	48	14	1.45	3223	0.97	13	12	1	0.461538	1
1	30	23.4	31	1.5	2	0	1	0	0	0	1	0	0	0	0	0	0	1	0	0	0	0	8.13	7.47	43	39	8.5	5.67	5.76	34	24	14.33	3121	1.31	11	11	3	1	1
1	28	24.2	29	2	1	1	0	0	0	0	0	0	0	0	0	0	0	1	0	0	0	0	8.61	3.64	65	12	17.5	7.52	6.31	68	14	1.49	1385	1.18	7	5	3	1	1
5	42	22.9	40	4	2	1	0	0	0	0	0	0	0	0	0	0	0	1	0	0	0	0	8.95	4.01	63	15	7.3	8.4	4.56	37	14	2.04	1278	0.47	4	4	1	0.25	1
1	30	23.4	29	0.75	2	1	0	0	0	0	0	0	0	0	0	0	0	1	0	0	0	0	6.75	1.92	38	14	15.3	6.75	1.92	38	15	1.43	2312	0.88	8	8	1	1	1
2	36	23.4	37	1	2	0	0	0	0	0	0	1	0	0	0	0	0	1	0	0	0	0	7.89	3.15	54	18	12	7.89	3.15	54	5	2.01	970	0.27	3	3	1	0.666667	1
1	28	25.4	33	3	2	1	1	0	0	0	0	0	0	0	0	0	0	1	0	0	0	0	6.7	3.17	27	43	17.3	6.7	3.17	27	36	7.94	6772	1.25	13	13	1	0.615385	1
1	26	20.7	26	2	1	0	1	0	0	0	0	0	0	0	0	0	0	1	0	0	0	0	1.96	7.19	72	30	9.6	6.7	7.87	70	15	3.23	618	1.18	3	3	1	1	1
1	27	21.1	26	2	1	0	0	0	0	0	1	0	0	0	0	0	0	1	0	0	0	0	8.41	7.29	30	13	29.9	9.58	9.16	32	10	3.33	1273	0.87	5	5	3	0.8	1
1	27	19.1	28	4	1	0	0	0	1	0	1	0	0	0	0	0	0	1	0	0	0	0	4.6	5.49	48	44	14.5	5.49	5.71	48	24	1.88	13660	1.56	14	12	3	1	1
1	30	22.23	31	6	1	0	1	0	0	0	0	0	0	0	0	0	0	1	0	0	0	0	7.46	5.5	40	12	8	7.46	5.5	40	26	2.73	3302	1.08	9	9	3	1	1
1	32	25.1	31	3	1	0	1	0	0	0	0	0	0	0	0	0	0	1	0	0	0	0	5.34	5.4	45	60	12.1	4.72	6.08	38	24	2.57	11729	0.75	15	15	1	1	1
1	28	23.01	27	3	1	1	0	1	0	0	0	0	0	0	0	0	0	1	0	0	0	0	6.35	3.19	30	19	10.68	6.35	3.19	30	8	1.41	2223	0.83	9	8	1	0.777778	1
1	26	14.9	25	1	2	0	1	0	0	0	0	0	0	0	0	0	0	1	0	0	0	0	8.03	4.49	109	17	23.1	8.03	4.49	109	16	6.61	3931	0.9	9	9	1	0.777778	1
1	28	17.3	24	4	1	1	0	0	0	1	0	0	0	0	0	0	0	1	0	0	0	0	8.27	4.45	34	41	15.1	8.27	4.45	34	17	1.75	3014	2.04	9	8	1	0.555556	1
2	32	17.8	35	1.5	2	1	0	1	0	0	0	0	0	0	1	0	0	0	0	0	0	0	8.58	4.98	56	16	18.6	2.76	1.12	8	8	1.55	3042	0.48	7	7	1	0.857143	1
1	32	21.25	31	4	1	0	0	0	1	0	0	0	0	0	0	0	0	0	0	1	0	0	7.15	2.49	47	10	20.7	7.15	2.49	47	6	5	557	0.27	3	3	1	0	1
3	30	22.5	30	7	1	1	0	0	0	0	0	0	0	0	0	0	0	0	0	1	0	0	8.81	3.73	35	9	13.4	8.81	3.73	35	9	3.74	471	0.54	5	5	1	0.8	1
1	29	20.8	31	7	1	1	0	0	0	0	0	0	0	0	0	0	0	0	0	1	0	0	5.54	2.26	57	18	32.7	5.54	2.26	57	10	4.76	524	0.62	3	3	2	0.666667	1
2	31	22.6	33	0.42	1	1	0	0	0	0	0	0	0	0	0	0	1	0	0	0	0	0	10.61	2.19	46	12	18.5	10.61	2.19	46	5	0.73	488	0.65	6	6	1	0.333333	1
1	27	19.2	27	1	1	0	0	0	0	0	1	0	0	0	0	0	1	0	0	0	0	0	8.86	2.8	55	8	10.2	8.86	2.8	55	6	0.36	510	0.6	5	3	3	0.666667	1
1	33	24.4	30	3	2	0	0	0	0	0	1	0	0	0	0	0	0	1	0	0	0	0	7.58	7.14	22	12	26.6	7.58	7.14	22	13	7.83	3135	1.26	11	11	3	0.727273	1
1	31	27	31	1	2	0	0	0	1	0	0	0	0	0	0	0	0	1	0	0	0	0	7.03	5.15	53	6	19.8	7.03	5.65	53	3	2.16	3229	1.92	2	2	1	0	1
1	27	19.5	27	1	2	1	0	0	0	0	0	0	0	0	0	0	0	1	0	0	0	0	8.66	5.57	52	16	15.2	8.66	5.57	52	11	5.11	6173	1.61	7	7	1	1	1
1	26	23.5	28	2	1	0	1	0	0	0	0	0	0	0	0	0	0	1	0	0	0	0	6.04	6.25	45	29	18.8	6.04	6.25	45	30	4.62	6809	1.63	12	11	1	0.666667	1
1	31	18.42	26	8	2	1	0	0	0	0	0	0	0	0	0	0	0	1	0	0	0	0	6.8	4.57	63	34	11.6	6.8	4.57	63	20	3.05	3955	3.14	14	14	1	0.857143	1
1	37	20.4	34	1.5	2	1	0	0	0	0	0	0	0	0	0	0	1	0	0	0	0	0	13.48	4.87	48	14	18.4	8.26	2.81	72	8	0.2	1337	0.95	6	6	1	0.5	1
2	30	19.5	32	1.5	2	0	0	0	1	0	0	0	0	0	0	0	1	0	0	0	0	0	11.71	2.3	25	8	11.3	11.71	2.3	25	8	4.35	1829	0.48	2	2	1	1	1
1	32	22.3	31	1.7	2	1	0	0	0	0	0	0	0	0	0	0	0	1	0	0	0	0	8.91	3.87	75	19	21.7	8.91	3.87	75	19	4.24	4350	0.98	2	2	1	1	1
2	28	20.4	31	8	1	0	0	0	0	0	1	0	0	0	0	0	0	1	0	0	0	0	8.24	3.02	35	19	16.8	8.24	3.02	35	20	0.38	2585	1.48	6	6	1	0	1
1	25	19.13	26	2	2	1	0	0	0	0	0	0	0	0	0	0	0	1	0	0	0	0	7.87	5.36	35	26	19.1	7.87	5.36	35	26	4.25	4798	1.29	13	13	1	0.923077	1
1	36	23.4	38	7	1	0	0	0	0	0	1	0	0	0	0	0	0	1	0	0	0	0	8.71	6.15	28	10	17.7	8.41	5.66	31	10	5.14	2011	0.91	7	7	3	0.857143	1
2	32	21.2	30	5	1	0	0	0	1	0	0	0	0	0	0	0	0	1	0	0	0	0	12.07	4.5	21	2	10.1	12.07	4.5	21	3	4.77	745	0.29	1	1	3	1	1
1	29	20.6	29	3	1	1	0	0	0	0	1	0	0	0	0	0	0	1	0	0	0	0	6.14	5.63	15	18	11.3	6.14	5.36	15	23	2.77	2839	0.64	18	15	3	0.933333	1
1	28	25.97	27	3.5	1	1	0	0	0	0	0	0	0	0	0	0	0	1	0	0	0	0	8.48	4.88	37	8	9.1	8.48	4.88	37	13	1.74	405	0.38	4	3	1	0.5	1
2	33	20.81	33	5	2	0	0	0	0	0	1	0	0	0	0	0	0	0	1	0	0	0	7.48	2.3	70	5	14.9	7.48	2.3	70	7	4.07	1108	0.57	4	4	3	1	1
1	29	17.6	31	2	2	0	1	0	0	0	0	0	0	0	0	0	0	0	0	1	0	0	7.97	4.81	70	14	23.9	11.03	5.96	42	13	4.17	4417	1.64	6	6	1	1	1
2	45	23	49	3	2	0	0	0	0	0	0	0	1	0	0	0	1	0	0	0	0	0	9.12	3.91	96	7	6.8	9.12	3.95	99	7	7.21	443	0.22	5	5	1	1	1
2	24	20.7	26	2.2	1	1	0	0	0	0	1	0	0	0	0	0	0	1	0	0	0	0	7.51	5.27	27	13	14.7	8.16	13.83	68	26	11.25	4870	1.2	10	10	1	0.8	1
1	30	19.6	29	3	1	0	0	0	0	0	1	0	0	0	0	0	0	1	0	0	0	0	7.41	4.53	66	19	19.6	7.41	4.53	66	18	2.12	4409	0.95	12	12	1	0.416667	1
1	22	30.1	24	3	1	0	0	0	0	1	1	0	0	0	0	0	0	1	0	0	0	0	5.55	4.24	66	13	34	5.55	4.24	66	13	3.22	3330	2.17	18	14	1	0.111111	1
1	25	22.6	30	4	2	0	0	0	0	0	1	0	0	0	0	0	0	1	0	0	0	0	7.13	7.3	68	39	29.8	5.97	5.33	63	26	4.67	4425	3.42	9	9	1	0.777778	1
1	29	19.9	29	4	1	0	0	0	0	0	1	0	0	0	0	0	0	1	0	0	0	0	6.94	4.71	48	9	5.8	6.94	4.71	48	12	1.4	3422	1.82	11	11	1	0.727273	1
1	24	17.7	23	2.3	1	0	0	0	0	0	1	0	0	0	0	0	0	1	0	0	0	0	6.08	2.57	33	19	11	5.58	4.74	43	19	3.3	2569	0.81	10	10	1	0.8	1
1	26	19	31	2.5	1	0	1	0	0	0	1	0	0	0	0	0	0	1	0	0	0	0	6.27	9.18	58	18	13.9	6.27	9.18	58	21	3.32	3737	1.82	11	8	1	0.272727	1
